# Supplementary material for: Macro-Climatic Distribution Limits Show Both Niche Expansion and Niche Specialization among C4 Panicoids
Source: PLoS One. 2016 Mar 7;11(3):e0151075. doi: 10.1371/journal.pone.0151075 (PMC4780779; doi:10.1371/journal.pone.0151075)
Supplement: S1 Table — (XLSX) [file pone.0151075.s003.xlsx]

## Sheet: Groups
tribe	clade	sub-clade	In phylogeny	species		Sacchareae	Arundinelleae	Chasmanthieae	Centotheceae	Cyperochloeae	Paniceae	Paspaleae	Tristachyideae	Zeugiteae	Sacc+Arun+Gyn+Pan+Pas	X=10	Sacc+Arun	Paspalinae	Otachyriinae	Arthropogoninae	Apochloa	Anthaenantia	Steinchisma	Axonopus	Ocellochloa	Renvoizea	Paspalum	Anthephorinae	Boivinellinae	Alloteropsis	Echinochloa	Parodiophyllochloa	Neurachninae	Neurachne	Cenchrinae	Melinidinae	Panicinae	SubCladeA	SubCladeB	SubCladeC	Cent+Cype+Thys
Arundinelleae				Arundinella_bengalensis		0	1	0	0	0	0	0	0	0	1	1	1	0	0	0	0	0	0	0	0	0	0	0	0	0	0	0	0	0	0	0	0	0	0	0	0
Arundinelleae				Arundinella_berteroniana_		0	1	0	0	0	0	0	0	0	1	1	1	0	0	0	0	0	0	0	0	0	0	0	0	0	0	0	0	0	0	0	0	0	0	0	0
Arundinelleae			*	Arundinella_deppeana		0	1	0	0	0	0	0	0	0	1	1	1	0	0	0	0	0	0	0	0	0	0	0	0	0	0	0	0	0	0	0	0	0	0	0	0
Arundinelleae				Arundinella_furva		0	1	0	0	0	0	0	0	0	1	1	1	0	0	0	0	0	0	0	0	0	0	0	0	0	0	0	0	0	0	0	0	0	0	0	0
Arundinelleae				Arundinella_grevillensis		0	1	0	0	0	0	0	0	0	1	1	1	0	0	0	0	0	0	0	0	0	0	0	0	0	0	0	0	0	0	0	0	0	0	0	0
Arundinelleae			*	Arundinella_hirta		0	1	0	0	0	0	0	0	0	1	1	1	0	0	0	0	0	0	0	0	0	0	0	0	0	0	0	0	0	0	0	0	0	0	0	0
Arundinelleae				Arundinella_hispida_		0	1	0	0	0	0	0	0	0	1	1	1	0	0	0	0	0	0	0	0	0	0	0	0	0	0	0	0	0	0	0	0	0	0	0	0
Arundinelleae				Arundinella_hookeri		0	1	0	0	0	0	0	0	0	1	1	1	0	0	0	0	0	0	0	0	0	0	0	0	0	0	0	0	0	0	0	0	0	0	0	0
Arundinelleae				Arundinella_montana		0	1	0	0	0	0	0	0	0	1	1	1	0	0	0	0	0	0	0	0	0	0	0	0	0	0	0	0	0	0	0	0	0	0	0	0
Arundinelleae			*	Arundinella_nepalensis		0	1	0	0	0	0	0	0	0	1	1	1	0	0	0	0	0	0	0	0	0	0	0	0	0	0	0	0	0	0	0	0	0	0	0	0
Arundinelleae				Arundinella_palmeri_		0	1	0	0	0	0	0	0	0	1	1	1	0	0	0	0	0	0	0	0	0	0	0	0	0	0	0	0	0	0	0	0	0	0	0	0
Arundinelleae				Arundinella_pumila		0	1	0	0	0	0	0	0	0	1	1	1	0	0	0	0	0	0	0	0	0	0	0	0	0	0	0	0	0	0	0	0	0	0	0	0
Arundinelleae				Arundinella_setosa		0	1	0	0	0	0	0	0	0	1	1	1	0	0	0	0	0	0	0	0	0	0	0	0	0	0	0	0	0	0	0	0	0	0	0	0
Centotheceae			*	Centotheca_lappacea		0	0	0	1	0	0	0	0	0	0	0	0	0	0	0	0	0	0	0	0	0	0	0	0	0	0	0	0	0	0	0	0	0	0	0	1
Centotheceae				Centotheca_philippinensis		0	0	0	1	0	0	0	0	0	0	0	0	0	0	0	0	0	0	0	0	0	0	0	0	0	0	0	0	0	0	0	0	0	0	0	1
Centotheceae			*	Megastachya_mucronata		0	0	0	1	0	0	0	0	0	0	0	0	0	0	0	0	0	0	0	0	0	0	0	0	0	0	0	0	0	0	0	0	0	0	0	1
Cyperochloeae			*	Cyperochloa_hirsuta		0	0	0	0	1	0	0	0	0	0	0	0	0	0	0	0	0	0	0	0	0	0	0	0	0	0	0	0	0	0	0	0	0	0	0	1
Cyperochloeae			*	Spartochloa_scirpoidea		0	0	0	0	1	0	0	0	0	0	0	0	0	0	0	0	0	0	0	0	0	0	0	0	0	0	0	0	0	0	0	0	0	0	0	1
Chasmanthieae			*	Bromuniola_gossweileri		0	0	1	0	0	0	0	0	0	0	0	0	0	0	0	0	0	0	0	0	0	0	0	0	0	0	0	0	0	0	0	0	0	0	0	0
Chasmanthieae			*	Chasmanthium_curvifolium		0	0	1	0	0	0	0	0	0	0	0	0	0	0	0	0	0	0	0	0	0	0	0	0	0	0	0	0	0	0	0	0	0	0	0	0
Chasmanthieae			*	Chasmanthium_latifolium		0	0	1	0	0	0	0	0	0	0	0	0	0	0	0	0	0	0	0	0	0	0	0	0	0	0	0	0	0	0	0	0	0	0	0	0
Chasmanthieae			*	Chasmanthium_laxum		0	0	1	0	0	0	0	0	0	0	0	0	0	0	0	0	0	0	0	0	0	0	0	0	0	0	0	0	0	0	0	0	0	0	0	0
Chasmanthieae			*	Chasmanthium_nitidum		0	0	1	0	0	0	0	0	0	0	0	0	0	0	0	0	0	0	0	0	0	0	0	0	0	0	0	0	0	0	0	0	0	0	0	0
Chasmanthieae				Chasmanthium sessiliflorum		0	0	1	0	0	0	0	0	0	0	0	0	0	0	0	0	0	0	0	0	0	0	0	0	0	0	0	0	0	0	0	0	0	0	0	0
Gynerieae			*	Gynerium_sagittatum		0	0	0	0	0	0	0	0	0	1	0	0	0	0	0	0	0	0	0	0	0	0	0	0	0	0	0	0	0	0	0	0	0	0	0	0
Paniceae	Anthephorinae			Anthephora_cristata		0	0	0	0	0	1	0	0	0	1	0	0	0	0	0	0	0	0	0	0	0	0	1	0	0	0	0	0	0	0	0	0	0	0	0	0
Paniceae	Anthephorinae		*	Anthephora_elongata		0	0	0	0	0	1	0	0	0	1	0	0	0	0	0	0	0	0	0	0	0	0	1	0	0	0	0	0	0	0	0	0	0	0	0	0
Paniceae	Anthephorinae			Anthephora_hermaphrodita		0	0	0	0	0	1	0	0	0	1	0	0	0	0	0	0	0	0	0	0	0	0	1	0	0	0	0	0	0	0	0	0	0	0	0	0
Paniceae	Anthephorinae		*	Anthephora_pubescens		0	0	0	0	0	1	0	0	0	1	0	0	0	0	0	0	0	0	0	0	0	0	1	0	0	0	0	0	0	0	0	0	0	0	0	0
Paniceae	Anthephorinae		*	Chaetopoa_pilosa		0	0	0	0	0	1	0	0	0	1	0	0	0	0	0	0	0	0	0	0	0	0	1	0	0	0	0	0	0	0	0	0	0	0	0	0
Paniceae	Anthephorinae		*	Chlorocalymma_cryptacanthum		0	0	0	0	0	1	0	0	0	1	0	0	0	0	0	0	0	0	0	0	0	0	1	0	0	0	0	0	0	0	0	0	0	0	0	0
Paniceae	Anthephorinae			Digitaria_abyssinica________		0	0	0	0	0	1	0	0	0	1	0	0	0	0	0	0	0	0	0	0	0	0	1	0	0	0	0	0	0	0	0	0	0	0	0	0
Paniceae	Anthephorinae			Digitaria_acuminatissima____		0	0	0	0	0	1	0	0	0	1	0	0	0	0	0	0	0	0	0	0	0	0	1	0	0	0	0	0	0	0	0	0	0	0	0	0
Paniceae	Anthephorinae			Digitaria_ammophila_________		0	0	0	0	0	1	0	0	0	1	0	0	0	0	0	0	0	0	0	0	0	0	1	0	0	0	0	0	0	0	0	0	0	0	0	0
Paniceae	Anthephorinae			Digitaria_argillacea________		0	0	0	0	0	1	0	0	0	1	0	0	0	0	0	0	0	0	0	0	0	0	1	0	0	0	0	0	0	0	0	0	0	0	0	0
Paniceae	Anthephorinae			Digitaria_aridicola_________		0	0	0	0	0	1	0	0	0	1	0	0	0	0	0	0	0	0	0	0	0	0	1	0	0	0	0	0	0	0	0	0	0	0	0	0
Paniceae	Anthephorinae			Digitaria_atrofusca_________		0	0	0	0	0	1	0	0	0	1	0	0	0	0	0	0	0	0	0	0	0	0	1	0	0	0	0	0	0	0	0	0	0	0	0	0
Paniceae	Anthephorinae			Digitaria_bicornis__________		0	0	0	0	0	1	0	0	0	1	0	0	0	0	0	0	0	0	0	0	0	0	1	0	0	0	0	0	0	0	0	0	0	0	0	0
Paniceae	Anthephorinae			Digitaria_breviglumis_______		0	0	0	0	0	1	0	0	0	1	0	0	0	0	0	0	0	0	0	0	0	0	1	0	0	0	0	0	0	0	0	0	0	0	0	0
Paniceae	Anthephorinae			Digitaria_brownii___________		0	0	0	0	0	1	0	0	0	1	0	0	0	0	0	0	0	0	0	0	0	0	1	0	0	0	0	0	0	0	0	0	0	0	0	0
Paniceae	Anthephorinae			Digitaria_californica_______		0	0	0	0	0	1	0	0	0	1	0	0	0	0	0	0	0	0	0	0	0	0	1	0	0	0	0	0	0	0	0	0	0	0	0	0
Paniceae	Anthephorinae			Digitaria_cayoensis_________		0	0	0	0	0	1	0	0	0	1	0	0	0	0	0	0	0	0	0	0	0	0	1	0	0	0	0	0	0	0	0	0	0	0	0	0
Paniceae	Anthephorinae		*	Digitaria_ciliaris__________		0	0	0	0	0	1	0	0	0	1	0	0	0	0	0	0	0	0	0	0	0	0	1	0	0	0	0	0	0	0	0	0	0	0	0	0
Paniceae	Anthephorinae			Digitaria_coenicola_________		0	0	0	0	0	1	0	0	0	1	0	0	0	0	0	0	0	0	0	0	0	0	1	0	0	0	0	0	0	0	0	0	0	0	0	0
Paniceae	Anthephorinae			Digitaria_cognata___________		0	0	0	0	0	1	0	0	0	1	0	0	0	0	0	0	0	0	0	0	0	0	1	0	0	0	0	0	0	0	0	0	0	0	0	0
Paniceae	Anthephorinae			Digitaria_ctenantha_________		0	0	0	0	0	1	0	0	0	1	0	0	0	0	0	0	0	0	0	0	0	0	1	0	0	0	0	0	0	0	0	0	0	0	0	0
Paniceae	Anthephorinae			Digitaria_curtigluma________		0	0	0	0	0	1	0	0	0	1	0	0	0	0	0	0	0	0	0	0	0	0	1	0	0	0	0	0	0	0	0	0	0	0	0	0
Paniceae	Anthephorinae			Digitaria_debilis___________		0	0	0	0	0	1	0	0	0	1	0	0	0	0	0	0	0	0	0	0	0	0	1	0	0	0	0	0	0	0	0	0	0	0	0	0
Paniceae	Anthephorinae			Digitaria_diagonalis________		0	0	0	0	0	1	0	0	0	1	0	0	0	0	0	0	0	0	0	0	0	0	1	0	0	0	0	0	0	0	0	0	0	0	0	0
Paniceae	Anthephorinae			Digitaria_diffusa___________		0	0	0	0	0	1	0	0	0	1	0	0	0	0	0	0	0	0	0	0	0	0	1	0	0	0	0	0	0	0	0	0	0	0	0	0
Paniceae	Anthephorinae			Digitaria_dioica____________		0	0	0	0	0	1	0	0	0	1	0	0	0	0	0	0	0	0	0	0	0	0	1	0	0	0	0	0	0	0	0	0	0	0	0	0
Paniceae	Anthephorinae			Digitaria_divaricatissima___		0	0	0	0	0	1	0	0	0	1	0	0	0	0	0	0	0	0	0	0	0	0	1	0	0	0	0	0	0	0	0	0	0	0	0	0
Paniceae	Anthephorinae			Digitaria_eriantha__________		0	0	0	0	0	1	0	0	0	1	0	0	0	0	0	0	0	0	0	0	0	0	1	0	0	0	0	0	0	0	0	0	0	0	0	0
Paniceae	Anthephorinae			Digitaria_eriostachya_______		0	0	0	0	0	1	0	0	0	1	0	0	0	0	0	0	0	0	0	0	0	0	1	0	0	0	0	0	0	0	0	0	0	0	0	0
Paniceae	Anthephorinae			Digitaria_exilis____________		0	0	0	0	0	1	0	0	0	1	0	0	0	0	0	0	0	0	0	0	0	0	1	0	0	0	0	0	0	0	0	0	0	0	0	0
Paniceae	Anthephorinae			Digitaria_filiformis________		0	0	0	0	0	1	0	0	0	1	0	0	0	0	0	0	0	0	0	0	0	0	1	0	0	0	0	0	0	0	0	0	0	0	0	0
Paniceae	Anthephorinae			Digitaria_fragilis__________		0	0	0	0	0	1	0	0	0	1	0	0	0	0	0	0	0	0	0	0	0	0	1	0	0	0	0	0	0	0	0	0	0	0	0	0
Paniceae	Anthephorinae			Digitaria_fuscescens________		0	0	0	0	0	1	0	0	0	1	0	0	0	0	0	0	0	0	0	0	0	0	1	0	0	0	0	0	0	0	0	0	0	0	0	0
Paniceae	Anthephorinae			Digitaria_gardneri__________		0	0	0	0	0	1	0	0	0	1	0	0	0	0	0	0	0	0	0	0	0	0	1	0	0	0	0	0	0	0	0	0	0	0	0	0
Paniceae	Anthephorinae			Digitaria_gayana____________		0	0	0	0	0	1	0	0	0	1	0	0	0	0	0	0	0	0	0	0	0	0	1	0	0	0	0	0	0	0	0	0	0	0	0	0
Paniceae	Anthephorinae			Digitaria_gazensis__________		0	0	0	0	0	1	0	0	0	1	0	0	0	0	0	0	0	0	0	0	0	0	1	0	0	0	0	0	0	0	0	0	0	0	0	0
Paniceae	Anthephorinae			Digitaria_gibbosa___________		0	0	0	0	0	1	0	0	0	1	0	0	0	0	0	0	0	0	0	0	0	0	1	0	0	0	0	0	0	0	0	0	0	0	0	0
Paniceae	Anthephorinae			Digitaria_horizontalis______		0	0	0	0	0	1	0	0	0	1	0	0	0	0	0	0	0	0	0	0	0	0	1	0	0	0	0	0	0	0	0	0	0	0	0	0
Paniceae	Anthephorinae			Digitaria_hubbardii_________		0	0	0	0	0	1	0	0	0	1	0	0	0	0	0	0	0	0	0	0	0	0	1	0	0	0	0	0	0	0	0	0	0	0	0	0
Paniceae	Anthephorinae			Digitaria_humbertii_________		0	0	0	0	0	1	0	0	0	1	0	0	0	0	0	0	0	0	0	0	0	0	1	0	0	0	0	0	0	0	0	0	0	0	0	0
Paniceae	Anthephorinae			Digitaria_hystrichoides_____		0	0	0	0	0	1	0	0	0	1	0	0	0	0	0	0	0	0	0	0	0	0	1	0	0	0	0	0	0	0	0	0	0	0	0	0
Paniceae	Anthephorinae			Digitaria_insularis_________		0	0	0	0	0	1	0	0	0	1	0	0	0	0	0	0	0	0	0	0	0	0	1	0	0	0	0	0	0	0	0	0	0	0	0	0
Paniceae	Anthephorinae			Digitaria_laxa______________		0	0	0	0	0	1	0	0	0	1	0	0	0	0	0	0	0	0	0	0	0	0	1	0	0	0	0	0	0	0	0	0	0	0	0	0
Paniceae	Anthephorinae			Digitaria_leucites__________		0	0	0	0	0	1	0	0	0	1	0	0	0	0	0	0	0	0	0	0	0	0	1	0	0	0	0	0	0	0	0	0	0	0	0	0
Paniceae	Anthephorinae			Digitaria_leucostachya______		0	0	0	0	0	1	0	0	0	1	0	0	0	0	0	0	0	0	0	0	0	0	1	0	0	0	0	0	0	0	0	0	0	0	0	0
Paniceae	Anthephorinae			Digitaria_longiflora________		0	0	0	0	0	1	0	0	0	1	0	0	0	0	0	0	0	0	0	0	0	0	1	0	0	0	0	0	0	0	0	0	0	0	0	0
Paniceae	Anthephorinae			Digitaria_macroblephara_____		0	0	0	0	0	1	0	0	0	1	0	0	0	0	0	0	0	0	0	0	0	0	1	0	0	0	0	0	0	0	0	0	0	0	0	0
Paniceae	Anthephorinae			Digitaria_milanjiana________		0	0	0	0	0	1	0	0	0	1	0	0	0	0	0	0	0	0	0	0	0	0	1	0	0	0	0	0	0	0	0	0	0	0	0	0
Paniceae	Anthephorinae			Digitaria_minima____________		0	0	0	0	0	1	0	0	0	1	0	0	0	0	0	0	0	0	0	0	0	0	1	0	0	0	0	0	0	0	0	0	0	0	0	0
Paniceae	Anthephorinae			Digitaria_neesiana__________		0	0	0	0	0	1	0	0	0	1	0	0	0	0	0	0	0	0	0	0	0	0	1	0	0	0	0	0	0	0	0	0	0	0	0	0
Paniceae	Anthephorinae			Digitaria_nematostachya_____		0	0	0	0	0	1	0	0	0	1	0	0	0	0	0	0	0	0	0	0	0	0	1	0	0	0	0	0	0	0	0	0	0	0	0	0
Paniceae	Anthephorinae			Digitaria_nuda______________		0	0	0	0	0	1	0	0	0	1	0	0	0	0	0	0	0	0	0	0	0	0	1	0	0	0	0	0	0	0	0	0	0	0	0	0
Paniceae	Anthephorinae			Digitaria_orbata____________		0	0	0	0	0	1	0	0	0	1	0	0	0	0	0	0	0	0	0	0	0	0	1	0	0	0	0	0	0	0	0	0	0	0	0	0
Paniceae	Anthephorinae			Digitaria_papposa___________		0	0	0	0	0	1	0	0	0	1	0	0	0	0	0	0	0	0	0	0	0	0	1	0	0	0	0	0	0	0	0	0	0	0	0	0
Paniceae	Anthephorinae			Digitaria_parviflora________		0	0	0	0	0	1	0	0	0	1	0	0	0	0	0	0	0	0	0	0	0	0	1	0	0	0	0	0	0	0	0	0	0	0	0	0
Paniceae	Anthephorinae			Digitaria_pearsonii_________		0	0	0	0	0	1	0	0	0	1	0	0	0	0	0	0	0	0	0	0	0	0	1	0	0	0	0	0	0	0	0	0	0	0	0	0
Paniceae	Anthephorinae			Digitaria_pittieri__________		0	0	0	0	0	1	0	0	0	1	0	0	0	0	0	0	0	0	0	0	0	0	1	0	0	0	0	0	0	0	0	0	0	0	0	0
Paniceae	Anthephorinae			Digitaria_porrecta__________		0	0	0	0	0	1	0	0	0	1	0	0	0	0	0	0	0	0	0	0	0	0	1	0	0	0	0	0	0	0	0	0	0	0	0	0
Paniceae	Anthephorinae		*	Digitaria_radicosa__________		0	0	0	0	0	1	0	0	0	1	0	0	0	0	0	0	0	0	0	0	0	0	1	0	0	0	0	0	0	0	0	0	0	0	0	0
Paniceae	Anthephorinae			Digitaria_ramularis_________		0	0	0	0	0	1	0	0	0	1	0	0	0	0	0	0	0	0	0	0	0	0	1	0	0	0	0	0	0	0	0	0	0	0	0	0
Paniceae	Anthephorinae			Digitaria_rivae_____________		0	0	0	0	0	1	0	0	0	1	0	0	0	0	0	0	0	0	0	0	0	0	1	0	0	0	0	0	0	0	0	0	0	0	0	0
Paniceae	Anthephorinae			Digitaria_sacchariflora_____		0	0	0	0	0	1	0	0	0	1	0	0	0	0	0	0	0	0	0	0	0	0	1	0	0	0	0	0	0	0	0	0	0	0	0	0
Paniceae	Anthephorinae			Digitaria_sellowii__________		0	0	0	0	0	1	0	0	0	1	0	0	0	0	0	0	0	0	0	0	0	0	1	0	0	0	0	0	0	0	0	0	0	0	0	0
Paniceae	Anthephorinae			Digitaria_setifolia_________		0	0	0	0	0	1	0	0	0	1	0	0	0	0	0	0	0	0	0	0	0	0	1	0	0	0	0	0	0	0	0	0	0	0	0	0
Paniceae	Anthephorinae		*	Digitaria_setigera__________		0	0	0	0	0	1	0	0	0	1	0	0	0	0	0	0	0	0	0	0	0	0	1	0	0	0	0	0	0	0	0	0	0	0	0	0
Paniceae	Anthephorinae			Digitaria_similis___________		0	0	0	0	0	1	0	0	0	1	0	0	0	0	0	0	0	0	0	0	0	0	1	0	0	0	0	0	0	0	0	0	0	0	0	0
Paniceae	Anthephorinae			Digitaria_tenuis____________		0	0	0	0	0	1	0	0	0	1	0	0	0	0	0	0	0	0	0	0	0	0	1	0	0	0	0	0	0	0	0	0	0	0	0	0
Paniceae	Anthephorinae			Digitaria_ternata___________		0	0	0	0	0	1	0	0	0	1	0	0	0	0	0	0	0	0	0	0	0	0	1	0	0	0	0	0	0	0	0	0	0	0	0	0
Paniceae	Anthephorinae			Digitaria_velutina__________		0	0	0	0	0	1	0	0	0	1	0	0	0	0	0	0	0	0	0	0	0	0	1	0	0	0	0	0	0	0	0	0	0	0	0	0
Paniceae	Anthephorinae			Digitaria_villosa___________		0	0	0	0	0	1	0	0	0	1	0	0	0	0	0	0	0	0	0	0	0	0	1	0	0	0	0	0	0	0	0	0	0	0	0	0
Paniceae	Anthephorinae			Digitaria_violascens________		0	0	0	0	0	1	0	0	0	1	0	0	0	0	0	0	0	0	0	0	0	0	1	0	0	0	0	0	0	0	0	0	0	0	0	0
Paniceae	Anthephorinae		*	Megaloprotachne_albescens		0	0	0	0	0	1	0	0	0	1	0	0	0	0	0	0	0	0	0	0	0	0	1	0	0	0	0	0	0	0	0	0	0	0	0	0
Paniceae	Boivinellinae	Lasiacis	*	Acroceras_excavatum		0	0	0	0	0	1	0	0	0	1	0	0	0	0	0	0	0	0	0	0	0	0	0	1	0	0	0	0	0	0	0	0	0	0	0	0
Paniceae	Boivinellinae	C3	*	Acroceras_tonkinense		0	0	0	0	0	1	0	0	0	1	0	0	0	0	0	0	0	0	0	0	0	0	0	1	0	0	0	0	0	0	0	0	0	0	0	0
Paniceae	Boivinellinae	C3		Acroceras_zizanioides		0	0	0	0	0	1	0	0	0	1	0	0	0	0	0	0	0	0	0	0	0	0	0	1	0	0	0	0	0	0	0	0	0	0	0	0
Paniceae	Boivinellinae	Alloteropsis	*	Alloteropsis_cimicina		0	0	0	0	0	1	0	0	0	1	0	0	0	0	0	0	0	0	0	0	0	0	0	1	1	0	0	0	0	0	0	0	0	0	0	0
Paniceae	Boivinellinae	Alloteropsis	*	Alloteropsis_paniculata		0	0	0	0	0	1	0	0	0	1	0	0	0	0	0	0	0	0	0	0	0	0	0	1	1	0	0	0	0	0	0	0	0	0	0	0
Paniceae	Boivinellinae	Alloteropsis	*	Alloteropsis_papillosa_		0	0	0	0	0	1	0	0	0	1	0	0	0	0	0	0	0	0	0	0	0	0	0	1	1	0	0	0	0	0	0	0	0	0	0	0
Paniceae	Boivinellinae	Alloteropsis	*	Alloteropsis_semialata		0	0	0	0	0	1	0	0	0	1	0	0	0	0	0	0	0	0	0	0	0	0	0	1	1	0	0	0	0	0	0	0	0	0	0	0
Paniceae	Boivinellinae	C3	*	Amphicarpum_amphicarpon		0	0	0	0	0	1	0	0	0	1	0	0	0	0	0	0	0	0	0	0	0	0	0	1	0	0	0	0	0	0	0	0	0	0	0	0
Paniceae	Boivinellinae	Lasiacis	*	Cyphochlaena_madagascariensis		0	0	0	0	0	1	0	0	0	1	0	0	0	0	0	0	0	0	0	0	0	0	0	1	0	0	0	0	0	0	0	0	0	0	0	0
Paniceae	Boivinellinae	Lasiacis	*	Cyrtococcum_accrescens		0	0	0	0	0	1	0	0	0	1	0	0	0	0	0	0	0	0	0	0	0	0	0	1	0	0	0	0	0	0	0	0	0	0	0	0
Paniceae	Boivinellinae	Lasiacis	*	Cyrtococcum_patens		0	0	0	0	0	1	0	0	0	1	0	0	0	0	0	0	0	0	0	0	0	0	0	1	0	0	0	0	0	0	0	0	0	0	0	0
Paniceae	Boivinellinae	Echinochloa	*	Echinochloa_colona		0	0	0	0	0	1	0	0	0	1	0	0	0	0	0	0	0	0	0	0	0	0	0	1	0	1	0	0	0	0	0	0	0	0	0	0
Paniceae	Boivinellinae	Echinochloa	*	Echinochloa_crus_galli		0	0	0	0	0	1	0	0	0	1	0	0	0	0	0	0	0	0	0	0	0	0	0	1	0	1	0	0	0	0	0	0	0	0	0	0
Paniceae	Boivinellinae	Echinochloa	*	Echinochloa_crus_pavonis		0	0	0	0	0	1	0	0	0	1	0	0	0	0	0	0	0	0	0	0	0	0	0	1	0	1	0	0	0	0	0	0	0	0	0	0
Paniceae	Boivinellinae	Echinochloa	*	Echinochloa_chacoensis		0	0	0	0	0	1	0	0	0	1	0	0	0	0	0	0	0	0	0	0	0	0	0	1	0	1	0	0	0	0	0	0	0	0	0	0
Paniceae	Boivinellinae	Echinochloa		Echinochloa_elliptica		0	0	0	0	0	1	0	0	0	1	0	0	0	0	0	0	0	0	0	0	0	0	0	1	0	1	0	0	0	0	0	0	0	0	0	0
Paniceae	Boivinellinae	Echinochloa	*	Echinochloa_esculenta		0	0	0	0	0	1	0	0	0	1	0	0	0	0	0	0	0	0	0	0	0	0	0	1	0	1	0	0	0	0	0	0	0	0	0	0
Paniceae	Boivinellinae	Echinochloa	*	Echinochloa_frumentacea		0	0	0	0	0	1	0	0	0	1	0	0	0	0	0	0	0	0	0	0	0	0	0	1	0	1	0	0	0	0	0	0	0	0	0	0
Paniceae	Boivinellinae	Echinochloa		Echinochloa_helodes_		0	0	0	0	0	1	0	0	0	1	0	0	0	0	0	0	0	0	0	0	0	0	0	1	0	1	0	0	0	0	0	0	0	0	0	0
Paniceae	Boivinellinae	Echinochloa		Echinochloa_holciformis_		0	0	0	0	0	1	0	0	0	1	0	0	0	0	0	0	0	0	0	0	0	0	0	1	0	1	0	0	0	0	0	0	0	0	0	0
Paniceae	Boivinellinae	Echinochloa		Echinochloa_inundata		0	0	0	0	0	1	0	0	0	1	0	0	0	0	0	0	0	0	0	0	0	0	0	1	0	1	0	0	0	0	0	0	0	0	0	0
Paniceae	Boivinellinae	Echinochloa		Echinochloa_jaliscana		0	0	0	0	0	1	0	0	0	1	0	0	0	0	0	0	0	0	0	0	0	0	0	1	0	1	0	0	0	0	0	0	0	0	0	0
Paniceae	Boivinellinae	Echinochloa		Echinochloa_kimberleyensis..		0	0	0	0	0	1	0	0	0	1	0	0	0	0	0	0	0	0	0	0	0	0	0	1	0	1	0	0	0	0	0	0	0	0	0	0
Paniceae	Boivinellinae	Echinochloa		Echinochloa_muricata		0	0	0	0	0	1	0	0	0	1	0	0	0	0	0	0	0	0	0	0	0	0	0	1	0	1	0	0	0	0	0	0	0	0	0	0
Paniceae	Boivinellinae	Echinochloa		Echinochloa_oplismenoides		0	0	0	0	0	1	0	0	0	1	0	0	0	0	0	0	0	0	0	0	0	0	0	1	0	1	0	0	0	0	0	0	0	0	0	0
Paniceae	Boivinellinae	Echinochloa		Echinochloa_oryzoides		0	0	0	0	0	1	0	0	0	1	0	0	0	0	0	0	0	0	0	0	0	0	0	1	0	1	0	0	0	0	0	0	0	0	0	0
Paniceae	Boivinellinae	Echinochloa		Echinochloa_polystachya_		0	0	0	0	0	1	0	0	0	1	0	0	0	0	0	0	0	0	0	0	0	0	0	1	0	1	0	0	0	0	0	0	0	0	0	0
Paniceae	Boivinellinae	Echinochloa		Echinochloa_praestans		0	0	0	0	0	1	0	0	0	1	0	0	0	0	0	0	0	0	0	0	0	0	0	1	0	1	0	0	0	0	0	0	0	0	0	0
Paniceae	Boivinellinae	Echinochloa		Echinochloa_pyramidalis		0	0	0	0	0	1	0	0	0	1	0	0	0	0	0	0	0	0	0	0	0	0	0	1	0	1	0	0	0	0	0	0	0	0	0	0
Paniceae	Boivinellinae	Echinochloa		Echinochloa_telmatophila		0	0	0	0	0	1	0	0	0	1	0	0	0	0	0	0	0	0	0	0	0	0	0	1	0	1	0	0	0	0	0	0	0	0	0	0
Paniceae	Boivinellinae	Echinochloa		Echinochloa_turneriana		0	0	0	0	0	1	0	0	0	1	0	0	0	0	0	0	0	0	0	0	0	0	0	1	0	1	0	0	0	0	0	0	0	0	0	0
Paniceae	Boivinellinae	Echinochloa		Echinochloa_walteri_		0	0	0	0	0	1	0	0	0	1	0	0	0	0	0	0	0	0	0	0	0	0	0	1	0	1	0	0	0	0	0	0	0	0	0	0
Paniceae	Boivinellinae	c3	*	Entolasia_stricta		0	0	0	0	0	1	0	0	0	1	0	0	0	0	0	0	0	0	0	0	0	0	0	1	0	0	0	0	0	0	0	0	0	0	0	0
Paniceae	Boivinellinae	Lasiacis		Lasiacis_anomala____		0	0	0	0	0	1	0	0	0	1	0	0	0	0	0	0	0	0	0	0	0	0	0	1	0	0	0	0	0	0	0	0	0	0	0	0
Paniceae	Boivinellinae	Lasiacis	*	Lasiacis_divaricata		0	0	0	0	0	1	0	0	0	1	0	0	0	0	0	0	0	0	0	0	0	0	0	1	0	0	0	0	0	0	0	0	0	0	0	0
Paniceae	Boivinellinae	Lasiacis		Lasiacis_grisebachii		0	0	0	0	0	1	0	0	0	1	0	0	0	0	0	0	0	0	0	0	0	0	0	1	0	0	0	0	0	0	0	0	0	0	0	0
Paniceae	Boivinellinae	Lasiacis	*	Lasiacis_ligulata		0	0	0	0	0	1	0	0	0	1	0	0	0	0	0	0	0	0	0	0	0	0	0	1	0	0	0	0	0	0	0	0	0	0	0	0
Paniceae	Boivinellinae	Lasiacis		Lasiacis_linearis___		0	0	0	0	0	1	0	0	0	1	0	0	0	0	0	0	0	0	0	0	0	0	0	1	0	0	0	0	0	0	0	0	0	0	0	0
Paniceae	Boivinellinae	Lasiacis		Lasiacis_nigra______		0	0	0	0	0	1	0	0	0	1	0	0	0	0	0	0	0	0	0	0	0	0	0	1	0	0	0	0	0	0	0	0	0	0	0	0
Paniceae	Boivinellinae	Lasiacis		Lasiacis_oaxacensis_		0	0	0	0	0	1	0	0	0	1	0	0	0	0	0	0	0	0	0	0	0	0	0	1	0	0	0	0	0	0	0	0	0	0	0	0
Paniceae	Boivinellinae	Lasiacis		Lasiacis_procerrima_		0	0	0	0	0	1	0	0	0	1	0	0	0	0	0	0	0	0	0	0	0	0	0	1	0	0	0	0	0	0	0	0	0	0	0	0
Paniceae	Boivinellinae	Lasiacis		Lasiacis_rhizophora_		0	0	0	0	0	1	0	0	0	1	0	0	0	0	0	0	0	0	0	0	0	0	0	1	0	0	0	0	0	0	0	0	0	0	0	0
Paniceae	Boivinellinae	Lasiacis	*	Lasiacis_rugelii		0	0	0	0	0	1	0	0	0	1	0	0	0	0	0	0	0	0	0	0	0	0	0	1	0	0	0	0	0	0	0	0	0	0	0	0
Paniceae	Boivinellinae	Lasiacis	*	Lasiacis_ruscifolia		0	0	0	0	0	1	0	0	0	1	0	0	0	0	0	0	0	0	0	0	0	0	0	1	0	0	0	0	0	0	0	0	0	0	0	0
Paniceae	Boivinellinae	Lasiacis		Lasiacis_scabrior___		0	0	0	0	0	1	0	0	0	1	0	0	0	0	0	0	0	0	0	0	0	0	0	1	0	0	0	0	0	0	0	0	0	0	0	0
Paniceae	Boivinellinae	Lasiacis	*	Lasiacis_sorghoidea		0	0	0	0	0	1	0	0	0	1	0	0	0	0	0	0	0	0	0	0	0	0	0	1	0	0	0	0	0	0	0	0	0	0	0	0
Paniceae	Boivinellinae	Lasiacis		Lasiacis_standleyi__		0	0	0	0	0	1	0	0	0	1	0	0	0	0	0	0	0	0	0	0	0	0	0	1	0	0	0	0	0	0	0	0	0	0	0	0
Paniceae	Boivinellinae	Lasiacis	*	Oplismenus_burmannii		0	0	0	0	0	1	0	0	0	1	0	0	0	0	0	0	0	0	0	0	0	0	0	1	0	0	0	0	0	0	0	0	0	0	0	0
Paniceae	Boivinellinae	Lasiacis	*	Oplismenus_compositus		0	0	0	0	0	1	0	0	0	1	0	0	0	0	0	0	0	0	0	0	0	0	0	1	0	0	0	0	0	0	0	0	0	0	0	0
Paniceae	Boivinellinae	Lasiacis	*	Oplismenus_hirtellus		0	0	0	0	0	1	0	0	0	1	0	0	0	0	0	0	0	0	0	0	0	0	0	1	0	0	0	0	0	0	0	0	0	0	0	0
Paniceae	Boivinellinae	Lasiacis	*	Oplismenus_undulatifolius		0	0	0	0	0	1	0	0	0	1	0	0	0	0	0	0	0	0	0	0	0	0	0	1	0	0	0	0	0	0	0	0	0	0	0	0
Paniceae	Boivinellinae	C3	*	Ottochloa_nodosa		0	0	0	0	0	1	0	0	0	1	0	0	0	0	0	0	0	0	0	0	0	0	0	1	0	0	0	0	0	0	0	0	0	0	0	0
Paniceae	Boivinellinae	Parodiophyllochloa	*	Parodiophyllochloa_cordovensis		0	0	0	0	0	1	0	0	0	1	0	0	0	0	0	0	0	0	0	0	0	0	0	1	0	0	1	0	0	0	0	0	0	0	0	0
Paniceae	Boivinellinae	Parodiophyllochloa	*	Parodiophyllochloa_missiona		0	0	0	0	0	1	0	0	0	1	0	0	0	0	0	0	0	0	0	0	0	0	0	1	0	0	1	0	0	0	0	0	0	0	0	0
Paniceae	Boivinellinae	Parodiophyllochloa	*	Parodiophyllochloa_ovulifera		0	0	0	0	0	1	0	0	0	1	0	0	0	0	0	0	0	0	0	0	0	0	0	1	0	0	1	0	0	0	0	0	0	0	0	0
Paniceae	Boivinellinae	Parodiophyllochloa	*	Parodiophyllochloa_pantricha		0	0	0	0	0	1	0	0	0	1	0	0	0	0	0	0	0	0	0	0	0	0	0	1	0	0	1	0	0	0	0	0	0	0	0	0
Paniceae	Boivinellinae	Parodiophyllochloa	*	Parodiophyllochloa_rhizogona		0	0	0	0	0	1	0	0	0	1	0	0	0	0	0	0	0	0	0	0	0	0	0	1	0	0	1	0	0	0	0	0	0	0	0	0
Paniceae	Boivinellinae			Poecilostachys_oplismenoides		0	0	0	0	0	1	0	0	0	1	0	0	0	0	0	0	0	0	0	0	0	0	0	1	0	0	0	0	0	0	0	0	0	0	0	0
Paniceae	Boivinellinae	Lasiacis	*	Pseudechinolaena_polystachya		0	0	0	0	0	1	0	0	0	1	0	0	0	0	0	0	0	0	0	0	0	0	0	1	0	0	0	0	0	0	0	0	0	0	0	0
Paniceae	Cenchrinae		*	Alexfloydia_repens		0	0	0	0	0	1	0	0	0	1	0	0	0	0	0	0	0	0	0	0	0	0	0	0	0	0	0	0	0	1	0	0	0	0	0	0
Paniceae	Cenchrinae		*	Cenchrus_abyssinicus		0	0	0	0	0	1	0	0	0	1	0	0	0	0	0	0	0	0	0	0	0	0	0	0	0	0	0	0	0	1	0	0	0	0	0	0
Paniceae	Cenchrinae		*	Cenchrus_americanus		0	0	0	0	0	1	0	0	0	1	0	0	0	0	0	0	0	0	0	0	0	0	0	0	0	0	0	0	0	1	0	0	0	0	0	0
Paniceae	Cenchrinae			Cenchrus_bambusiformis		0	0	0	0	0	1	0	0	0	1	0	0	0	0	0	0	0	0	0	0	0	0	0	0	0	0	0	0	0	1	0	0	0	0	0	0
Paniceae	Cenchrinae		*	Cenchrus_basedowii		0	0	0	0	0	1	0	0	0	1	0	0	0	0	0	0	0	0	0	0	0	0	0	0	0	0	0	0	0	1	0	0	0	0	0	0
Paniceae	Cenchrinae			Cenchrus_biflorus		0	0	0	0	0	1	0	0	0	1	0	0	0	0	0	0	0	0	0	0	0	0	0	0	0	0	0	0	0	1	0	0	0	0	0	0
Paniceae	Cenchrinae		*	Cenchrus_brownii		0	0	0	0	0	1	0	0	0	1	0	0	0	0	0	0	0	0	0	0	0	0	0	0	0	0	0	0	0	1	0	0	0	0	0	0
Paniceae	Cenchrinae		*	Cenchrus_caliculatus		0	0	0	0	0	1	0	0	0	1	0	0	0	0	0	0	0	0	0	0	0	0	0	0	0	0	0	0	0	1	0	0	0	0	0	0
Paniceae	Cenchrinae			Cenchrus_caninus		0	0	0	0	0	1	0	0	0	1	0	0	0	0	0	0	0	0	0	0	0	0	0	0	0	0	0	0	0	1	0	0	0	0	0	0
Paniceae	Cenchrinae		*	Cenchrus_ciliaris		0	0	0	0	0	1	0	0	0	1	0	0	0	0	0	0	0	0	0	0	0	0	0	0	0	0	0	0	0	1	0	0	0	0	0	0
Paniceae	Cenchrinae		*	Cenchrus_clandestinus		0	0	0	0	0	1	0	0	0	1	0	0	0	0	0	0	0	0	0	0	0	0	0	0	0	0	0	0	0	1	0	0	0	0	0	0
Paniceae	Cenchrinae		*	Cenchrus_compressus		0	0	0	0	0	1	0	0	0	1	0	0	0	0	0	0	0	0	0	0	0	0	0	0	0	0	0	0	0	1	0	0	0	0	0	0
Paniceae	Cenchrinae		*	Cenchrus_chilense		0	0	0	0	0	1	0	0	0	1	0	0	0	0	0	0	0	0	0	0	0	0	0	0	0	0	0	0	0	1	0	0	0	0	0	0
Paniceae	Cenchrinae		*	Cenchrus_echinatus		0	0	0	0	0	1	0	0	0	1	0	0	0	0	0	0	0	0	0	0	0	0	0	0	0	0	0	0	0	1	0	0	0	0	0	0
Paniceae	Cenchrinae		*	Cenchrus_flaccidus		0	0	0	0	0	1	0	0	0	1	0	0	0	0	0	0	0	0	0	0	0	0	0	0	0	0	0	0	0	1	0	0	0	0	0	0
Paniceae	Cenchrinae		*	Cenchrus_hordeoides		0	0	0	0	0	1	0	0	0	1	0	0	0	0	0	0	0	0	0	0	0	0	0	0	0	0	0	0	0	1	0	0	0	0	0	0
Paniceae	Cenchrinae			Cenchrus_lanatus		0	0	0	0	0	1	0	0	0	1	0	0	0	0	0	0	0	0	0	0	0	0	0	0	0	0	0	0	0	1	0	0	0	0	0	0
Paniceae	Cenchrinae		*	Cenchrus_latifolius_		0	0	0	0	0	1	0	0	0	1	0	0	0	0	0	0	0	0	0	0	0	0	0	0	0	0	0	0	0	1	0	0	0	0	0	0
Paniceae	Cenchrinae		*	Cenchrus_macrourus		0	0	0	0	0	1	0	0	0	1	0	0	0	0	0	0	0	0	0	0	0	0	0	0	0	0	0	0	0	1	0	0	0	0	0	0
Paniceae	Cenchrinae		*	Cenchrus_mezianus		0	0	0	0	0	1	0	0	0	1	0	0	0	0	0	0	0	0	0	0	0	0	0	0	0	0	0	0	0	1	0	0	0	0	0	0
Paniceae	Cenchrinae			Cenchrus_multiflorus		0	0	0	0	0	1	0	0	0	1	0	0	0	0	0	0	0	0	0	0	0	0	0	0	0	0	0	0	0	1	0	0	0	0	0	0
Paniceae	Cenchrinae		*	Cenchrus_mutilatus		0	0	0	0	0	1	0	0	0	1	0	0	0	0	0	0	0	0	0	0	0	0	0	0	0	0	0	0	0	1	0	0	0	0	0	0
Paniceae	Cenchrinae		*	Cenchrus_myosuroides		0	0	0	0	0	1	0	0	0	1	0	0	0	0	0	0	0	0	0	0	0	0	0	0	0	0	0	0	0	1	0	0	0	0	0	0
Paniceae	Cenchrinae		*	Cenchrus_nervosus		0	0	0	0	0	1	0	0	0	1	0	0	0	0	0	0	0	0	0	0	0	0	0	0	0	0	0	0	0	1	0	0	0	0	0	0
Paniceae	Cenchrinae			Cenchrus_occidentalis		0	0	0	0	0	1	0	0	0	1	0	0	0	0	0	0	0	0	0	0	0	0	0	0	0	0	0	0	0	1	0	0	0	0	0	0
Paniceae	Cenchrinae		*	Cenchrus_orientalis		0	0	0	0	0	1	0	0	0	1	0	0	0	0	0	0	0	0	0	0	0	0	0	0	0	0	0	0	0	1	0	0	0	0	0	0
Paniceae	Cenchrinae			Cenchrus_palmeri		0	0	0	0	0	1	0	0	0	1	0	0	0	0	0	0	0	0	0	0	0	0	0	0	0	0	0	0	0	1	0	0	0	0	0	0
Paniceae	Cenchrinae		*	Cenchrus_pedicellatus		0	0	0	0	0	1	0	0	0	1	0	0	0	0	0	0	0	0	0	0	0	0	0	0	0	0	0	0	0	1	0	0	0	0	0	0
Paniceae	Cenchrinae			Cenchrus_peruvianus_		0	0	0	0	0	1	0	0	0	1	0	0	0	0	0	0	0	0	0	0	0	0	0	0	0	0	0	0	0	1	0	0	0	0	0	0
Paniceae	Cenchrinae		*	Cenchrus_pilcomayensis		0	0	0	0	0	1	0	0	0	1	0	0	0	0	0	0	0	0	0	0	0	0	0	0	0	0	0	0	0	1	0	0	0	0	0	0
Paniceae	Cenchrinae		*	Cenchrus_pilosus		0	0	0	0	0	1	0	0	0	1	0	0	0	0	0	0	0	0	0	0	0	0	0	0	0	0	0	0	0	1	0	0	0	0	0	0
Paniceae	Cenchrinae			Cenchrus_platyacanthus		0	0	0	0	0	1	0	0	0	1	0	0	0	0	0	0	0	0	0	0	0	0	0	0	0	0	0	0	0	1	0	0	0	0	0	0
Paniceae	Cenchrinae		*	Cenchrus_polystachios		0	0	0	0	0	1	0	0	0	1	0	0	0	0	0	0	0	0	0	0	0	0	0	0	0	0	0	0	0	1	0	0	0	0	0	0
Paniceae	Cenchrinae			Cenchrus_prieuri		0	0	0	0	0	1	0	0	0	1	0	0	0	0	0	0	0	0	0	0	0	0	0	0	0	0	0	0	0	1	0	0	0	0	0	0
Paniceae	Cenchrinae		*	Cenchrus_purpureus		0	0	0	0	0	1	0	0	0	1	0	0	0	0	0	0	0	0	0	0	0	0	0	0	0	0	0	0	0	1	0	0	0	0	0	0
Paniceae	Cenchrinae		*	Cenchrus_ramosus		0	0	0	0	0	1	0	0	0	1	0	0	0	0	0	0	0	0	0	0	0	0	0	0	0	0	0	0	0	1	0	0	0	0	0	0
Paniceae	Cenchrinae			Cenchrus_riparius		0	0	0	0	0	1	0	0	0	1	0	0	0	0	0	0	0	0	0	0	0	0	0	0	0	0	0	0	0	1	0	0	0	0	0	0
Paniceae	Cenchrinae		*	Cenchrus_setaceus		0	0	0	0	0	1	0	0	0	1	0	0	0	0	0	0	0	0	0	0	0	0	0	0	0	0	0	0	0	1	0	0	0	0	0	0
Paniceae	Cenchrinae		*	Cenchrus_setigerus		0	0	0	0	0	1	0	0	0	1	0	0	0	0	0	0	0	0	0	0	0	0	0	0	0	0	0	0	0	1	0	0	0	0	0	0
Paniceae	Cenchrinae		*	Cenchrus_sphacelatus		0	0	0	0	0	1	0	0	0	1	0	0	0	0	0	0	0	0	0	0	0	0	0	0	0	0	0	0	0	1	0	0	0	0	0	0
Paniceae	Cenchrinae			Cenchrus_spinifex		0	0	0	0	0	1	0	0	0	1	0	0	0	0	0	0	0	0	0	0	0	0	0	0	0	0	0	0	0	1	0	0	0	0	0	0
Paniceae	Cenchrinae		*	Cenchrus_squamulatus		0	0	0	0	0	1	0	0	0	1	0	0	0	0	0	0	0	0	0	0	0	0	0	0	0	0	0	0	0	1	0	0	0	0	0	0
Paniceae	Cenchrinae			Cenchrus_subangustus		0	0	0	0	0	1	0	0	0	1	0	0	0	0	0	0	0	0	0	0	0	0	0	0	0	0	0	0	0	1	0	0	0	0	0	0
Paniceae	Cenchrinae		*	Cenchrus_thunbergii		0	0	0	0	0	1	0	0	0	1	0	0	0	0	0	0	0	0	0	0	0	0	0	0	0	0	0	0	0	1	0	0	0	0	0	0
Paniceae	Cenchrinae		*	Cenchrus_trachyphyllus		0	0	0	0	0	1	0	0	0	1	0	0	0	0	0	0	0	0	0	0	0	0	0	0	0	0	0	0	0	1	0	0	0	0	0	0
Paniceae	Cenchrinae			Cenchrus_tribuloides		0	0	0	0	0	1	0	0	0	1	0	0	0	0	0	0	0	0	0	0	0	0	0	0	0	0	0	0	0	1	0	0	0	0	0	0
Paniceae	Cenchrinae		*	Cenchrus_tristachyus		0	0	0	0	0	1	0	0	0	1	0	0	0	0	0	0	0	0	0	0	0	0	0	0	0	0	0	0	0	1	0	0	0	0	0	0
Paniceae	Cenchrinae		*	Cenchrus_unisetus		0	0	0	0	0	1	0	0	0	1	0	0	0	0	0	0	0	0	0	0	0	0	0	0	0	0	0	0	0	1	0	0	0	0	0	0
Paniceae	Cenchrinae		*	Cenchrus_violaceus		0	0	0	0	0	1	0	0	0	1	0	0	0	0	0	0	0	0	0	0	0	0	0	0	0	0	0	0	0	1	0	0	0	0	0	0
Paniceae	Cenchrinae		*	Chamaeraphis_hordeacea		0	0	0	0	0	1	0	0	0	1	0	0	0	0	0	0	0	0	0	0	0	0	0	0	0	0	0	0	0	1	0	0	0	0	0	0
Paniceae	Cenchrinae			Dissochondrus_biflorus		0	0	0	0	0	1	0	0	0	1	0	0	0	0	0	0	0	0	0	0	0	0	0	0	0	0	0	0	0	1	0	0	0	0	0	0
Paniceae	Cenchrinae			Hygrochloa_aquatica		0	0	0	0	0	1	0	0	0	1	0	0	0	0	0	0	0	0	0	0	0	0	0	0	0	0	0	0	0	1	0	0	0	0	0	0
Paniceae	Cenchrinae		*	Ixophorus_unisetus		0	0	0	0	0	1	0	0	0	1	0	0	0	0	0	0	0	0	0	0	0	0	0	0	0	0	0	0	0	1	0	0	0	0	0	0
Paniceae	Cenchrinae		*	Panicum_antidotale		0	0	0	0	0	1	0	0	0	1	0	0	0	0	0	0	0	0	0	0	0	0	0	0	0	0	0	0	0	1	0	0	0	0	0	0
Paniceae	Cenchrinae		*	Paractaenum_novae_hollandiae		0	0	0	0	0	1	0	0	0	1	0	0	0	0	0	0	0	0	0	0	0	0	0	0	0	0	0	0	0	1	0	0	0	0	0	0
Paniceae	Cenchrinae			Paratheria_prostrata		0	0	0	0	0	1	0	0	0	1	0	0	0	0	0	0	0	0	0	0	0	0	0	0	0	0	0	0	0	1	0	0	0	0	0	0
Paniceae	Cenchrinae			Paspalidium_breviflorum		0	0	0	0	0	1	0	0	0	1	0	0	0	0	0	0	0	0	0	0	0	0	0	0	0	0	0	0	0	1	0	0	0	0	0	0
Paniceae	Cenchrinae			Paspalidium_caespitosum		0	0	0	0	0	1	0	0	0	1	0	0	0	0	0	0	0	0	0	0	0	0	0	0	0	0	0	0	0	1	0	0	0	0	0	0
Paniceae	Cenchrinae			Paspalidium_clementii		0	0	0	0	0	1	0	0	0	1	0	0	0	0	0	0	0	0	0	0	0	0	0	0	0	0	0	0	0	1	0	0	0	0	0	0
Paniceae	Cenchrinae			Paspalidium_criniforme		0	0	0	0	0	1	0	0	0	1	0	0	0	0	0	0	0	0	0	0	0	0	0	0	0	0	0	0	0	1	0	0	0	0	0	0
Paniceae	Cenchrinae			Paspalidium_chapmanii		0	0	0	0	0	1	0	0	0	1	0	0	0	0	0	0	0	0	0	0	0	0	0	0	0	0	0	0	0	1	0	0	0	0	0	0
Paniceae	Cenchrinae			Paspalidium_disjunctum		0	0	0	0	0	1	0	0	0	1	0	0	0	0	0	0	0	0	0	0	0	0	0	0	0	0	0	0	0	1	0	0	0	0	0	0
Paniceae	Cenchrinae			Paspalidium_gausum		0	0	0	0	0	1	0	0	0	1	0	0	0	0	0	0	0	0	0	0	0	0	0	0	0	0	0	0	0	1	0	0	0	0	0	0
Paniceae	Cenchrinae			Paspalidium_gracile		0	0	0	0	0	1	0	0	0	1	0	0	0	0	0	0	0	0	0	0	0	0	0	0	0	0	0	0	0	1	0	0	0	0	0	0
Paniceae	Cenchrinae			Paspalidium_grandispiculat..		0	0	0	0	0	1	0	0	0	1	0	0	0	0	0	0	0	0	0	0	0	0	0	0	0	0	0	0	0	1	0	0	0	0	0	0
Paniceae	Cenchrinae			Paspalidium_rarum		0	0	0	0	0	1	0	0	0	1	0	0	0	0	0	0	0	0	0	0	0	0	0	0	0	0	0	0	0	1	0	0	0	0	0	0
Paniceae	Cenchrinae			Paspalidium_reflexum		0	0	0	0	0	1	0	0	0	1	0	0	0	0	0	0	0	0	0	0	0	0	0	0	0	0	0	0	0	1	0	0	0	0	0	0
Paniceae	Cenchrinae			Pennisetum_divisum		0	0	0	0	0	1	0	0	0	1	0	0	0	0	0	0	0	0	0	0	0	0	0	0	0	0	0	0	0	1	0	0	0	0	0	0
Paniceae	Cenchrinae		*	Plagiosetum_refractum		0	0	0	0	0	1	0	0	0	1	0	0	0	0	0	0	0	0	0	0	0	0	0	0	0	0	0	0	0	1	0	0	0	0	0	0
Paniceae	Cenchrinae		*	Pseudochaetochloa_australiensis		0	0	0	0	0	1	0	0	0	1	0	0	0	0	0	0	0	0	0	0	0	0	0	0	0	0	0	0	0	1	0	0	0	0	0	0
Paniceae	Cenchrinae		*	Pseudoraphis_paradoxa		0	0	0	0	0	1	0	0	0	1	0	0	0	0	0	0	0	0	0	0	0	0	0	0	0	0	0	0	0	1	0	0	0	0	0	0
Paniceae	Cenchrinae		*	Setaria_albovillosa		0	0	0	0	0	1	0	0	0	1	0	0	0	0	0	0	0	0	0	0	0	0	0	0	0	0	0	0	0	1	0	0	0	0	0	0
Paniceae	Cenchrinae			Setaria_apiculata		0	0	0	0	0	1	0	0	0	1	0	0	0	0	0	0	0	0	0	0	0	0	0	0	0	0	0	0	0	1	0	0	0	0	0	0
Paniceae	Cenchrinae		*	Setaria_barbata		0	0	0	0	0	1	0	0	0	1	0	0	0	0	0	0	0	0	0	0	0	0	0	0	0	0	0	0	0	1	0	0	0	0	0	0
Paniceae	Cenchrinae		*	Setaria_basiclada		0	0	0	0	0	1	0	0	0	1	0	0	0	0	0	0	0	0	0	0	0	0	0	0	0	0	0	0	0	1	0	0	0	0	0	0
Paniceae	Cenchrinae			Setaria_cernua		0	0	0	0	0	1	0	0	0	1	0	0	0	0	0	0	0	0	0	0	0	0	0	0	0	0	0	0	0	1	0	0	0	0	0	0
Paniceae	Cenchrinae			Setaria_clementii		0	0	0	0	0	1	0	0	0	1	0	0	0	0	0	0	0	0	0	0	0	0	0	0	0	0	0	0	0	1	0	0	0	0	0	0
Paniceae	Cenchrinae		*	Setaria_constricta		0	0	0	0	0	1	0	0	0	1	0	0	0	0	0	0	0	0	0	0	0	0	0	0	0	0	0	0	0	1	0	0	0	0	0	0
Paniceae	Cenchrinae			Setaria_cordobensis_		0	0	0	0	0	1	0	0	0	1	0	0	0	0	0	0	0	0	0	0	0	0	0	0	0	0	0	0	0	1	0	0	0	0	0	0
Paniceae	Cenchrinae			Setaria_corrugata		0	0	0	0	0	1	0	0	0	1	0	0	0	0	0	0	0	0	0	0	0	0	0	0	0	0	0	0	0	1	0	0	0	0	0	0
Paniceae	Cenchrinae			Setaria_criniformis_		0	0	0	0	0	1	0	0	0	1	0	0	0	0	0	0	0	0	0	0	0	0	0	0	0	0	0	0	0	1	0	0	0	0	0	0
Paniceae	Cenchrinae			Setaria_chondrachne_		0	0	0	0	0	1	0	0	0	1	0	0	0	0	0	0	0	0	0	0	0	0	0	0	0	0	0	0	0	1	0	0	0	0	0	0
Paniceae	Cenchrinae			Setaria_dielsii_		0	0	0	0	0	1	0	0	0	1	0	0	0	0	0	0	0	0	0	0	0	0	0	0	0	0	0	0	0	1	0	0	0	0	0	0
Paniceae	Cenchrinae			Setaria_distans_		0	0	0	0	0	1	0	0	0	1	0	0	0	0	0	0	0	0	0	0	0	0	0	0	0	0	0	0	0	1	0	0	0	0	0	0
Paniceae	Cenchrinae		*	Setaria_faberi		0	0	0	0	0	1	0	0	0	1	0	0	0	0	0	0	0	0	0	0	0	0	0	0	0	0	0	0	0	1	0	0	0	0	0	0
Paniceae	Cenchrinae		*	Setaria_fiebrigii		0	0	0	0	0	1	0	0	0	1	0	0	0	0	0	0	0	0	0	0	0	0	0	0	0	0	0	0	0	1	0	0	0	0	0	0
Paniceae	Cenchrinae		*	Setaria_flavida		0	0	0	0	0	1	0	0	0	1	0	0	0	0	0	0	0	0	0	0	0	0	0	0	0	0	0	0	0	1	0	0	0	0	0	0
Paniceae	Cenchrinae			Setaria_gausa		0	0	0	0	0	1	0	0	0	1	0	0	0	0	0	0	0	0	0	0	0	0	0	0	0	0	0	0	0	1	0	0	0	0	0	0
Paniceae	Cenchrinae		*	Setaria_geminata		0	0	0	0	0	1	0	0	0	1	0	0	0	0	0	0	0	0	0	0	0	0	0	0	0	0	0	0	0	1	0	0	0	0	0	0
Paniceae	Cenchrinae		*	Setaria_globoidea		0	0	0	0	0	1	0	0	0	1	0	0	0	0	0	0	0	0	0	0	0	0	0	0	0	0	0	0	0	1	0	0	0	0	0	0
Paniceae	Cenchrinae		*	Setaria_globulifera		0	0	0	0	0	1	0	0	0	1	0	0	0	0	0	0	0	0	0	0	0	0	0	0	0	0	0	0	0	1	0	0	0	0	0	0
Paniceae	Cenchrinae		*	Setaria_grisebachii		0	0	0	0	0	1	0	0	0	1	0	0	0	0	0	0	0	0	0	0	0	0	0	0	0	0	0	0	0	1	0	0	0	0	0	0
Paniceae	Cenchrinae		*	Setaria_hassleri		0	0	0	0	0	1	0	0	0	1	0	0	0	0	0	0	0	0	0	0	0	0	0	0	0	0	0	0	0	1	0	0	0	0	0	0
Paniceae	Cenchrinae		*	Setaria_homonyma		0	0	0	0	0	1	0	0	0	1	0	0	0	0	0	0	0	0	0	0	0	0	0	0	0	0	0	0	0	1	0	0	0	0	0	0
Paniceae	Cenchrinae			Setaria_hunzikeri		0	0	0	0	0	1	0	0	0	1	0	0	0	0	0	0	0	0	0	0	0	0	0	0	0	0	0	0	0	1	0	0	0	0	0	0
Paniceae	Cenchrinae			Setaria_incrassata		0	0	0	0	0	1	0	0	0	1	0	0	0	0	0	0	0	0	0	0	0	0	0	0	0	0	0	0	0	1	0	0	0	0	0	0
Paniceae	Cenchrinae		*	Setaria_italica		0	0	0	0	0	1	0	0	0	1	0	0	0	0	0	0	0	0	0	0	0	0	0	0	0	0	0	0	0	1	0	0	0	0	0	0
Paniceae	Cenchrinae		*	Setaria_jubiflora		0	0	0	0	0	1	0	0	0	1	0	0	0	0	0	0	0	0	0	0	0	0	0	0	0	0	0	0	0	1	0	0	0	0	0	0
Paniceae	Cenchrinae		*	Setaria_kagerensis		0	0	0	0	0	1	0	0	0	1	0	0	0	0	0	0	0	0	0	0	0	0	0	0	0	0	0	0	0	1	0	0	0	0	0	0
Paniceae	Cenchrinae		*	Setaria_lachnea		0	0	0	0	0	1	0	0	0	1	0	0	0	0	0	0	0	0	0	0	0	0	0	0	0	0	0	0	0	1	0	0	0	0	0	0
Paniceae	Cenchrinae			Setaria_latifolia		0	0	0	0	0	1	0	0	0	1	0	0	0	0	0	0	0	0	0	0	0	0	0	0	0	0	0	0	0	1	0	0	0	0	0	0
Paniceae	Cenchrinae			Setaria_longipila		0	0	0	0	0	1	0	0	0	1	0	0	0	0	0	0	0	0	0	0	0	0	0	0	0	0	0	0	0	1	0	0	0	0	0	0
Paniceae	Cenchrinae		*	Setaria_longiseta		0	0	0	0	0	1	0	0	0	1	0	0	0	0	0	0	0	0	0	0	0	0	0	0	0	0	0	0	0	1	0	0	0	0	0	0
Paniceae	Cenchrinae			Setaria_macrosperma_		0	0	0	0	0	1	0	0	0	1	0	0	0	0	0	0	0	0	0	0	0	0	0	0	0	0	0	0	0	1	0	0	0	0	0	0
Paniceae	Cenchrinae		*	Setaria_macrostachya		0	0	0	0	0	1	0	0	0	1	0	0	0	0	0	0	0	0	0	0	0	0	0	0	0	0	0	0	0	1	0	0	0	0	0	0
Paniceae	Cenchrinae			Setaria_magna		0	0	0	0	0	1	0	0	0	1	0	0	0	0	0	0	0	0	0	0	0	0	0	0	0	0	0	0	0	1	0	0	0	0	0	0
Paniceae	Cenchrinae		*	Setaria_mendocina		0	0	0	0	0	1	0	0	0	1	0	0	0	0	0	0	0	0	0	0	0	0	0	0	0	0	0	0	0	1	0	0	0	0	0	0
Paniceae	Cenchrinae		*	Setaria_nicorae_		0	0	0	0	0	1	0	0	0	1	0	0	0	0	0	0	0	0	0	0	0	0	0	0	0	0	0	0	0	1	0	0	0	0	0	0
Paniceae	Cenchrinae		*	Setaria_oblongata		0	0	0	0	0	1	0	0	0	1	0	0	0	0	0	0	0	0	0	0	0	0	0	0	0	0	0	0	0	1	0	0	0	0	0	0
Paniceae	Cenchrinae		*	Setaria_orthosticha		0	0	0	0	0	1	0	0	0	1	0	0	0	0	0	0	0	0	0	0	0	0	0	0	0	0	0	0	0	1	0	0	0	0	0	0
Paniceae	Cenchrinae			Setaria_palmeri_		0	0	0	0	0	1	0	0	0	1	0	0	0	0	0	0	0	0	0	0	0	0	0	0	0	0	0	0	0	1	0	0	0	0	0	0
Paniceae	Cenchrinae		*	Setaria_palmifolia		0	0	0	0	0	1	0	0	0	1	0	0	0	0	0	0	0	0	0	0	0	0	0	0	0	0	0	0	0	1	0	0	0	0	0	0
Paniceae	Cenchrinae		*	Setaria_pampeana		0	0	0	0	0	1	0	0	0	1	0	0	0	0	0	0	0	0	0	0	0	0	0	0	0	0	0	0	0	1	0	0	0	0	0	0
Paniceae	Cenchrinae			Setaria_parodii_		0	0	0	0	0	1	0	0	0	1	0	0	0	0	0	0	0	0	0	0	0	0	0	0	0	0	0	0	0	1	0	0	0	0	0	0
Paniceae	Cenchrinae		*	Setaria_parviflora		0	0	0	0	0	1	0	0	0	1	0	0	0	0	0	0	0	0	0	0	0	0	0	0	0	0	0	0	0	1	0	0	0	0	0	0
Paniceae	Cenchrinae			Setaria_paspalidioides		0	0	0	0	0	1	0	0	0	1	0	0	0	0	0	0	0	0	0	0	0	0	0	0	0	0	0	0	0	1	0	0	0	0	0	0
Paniceae	Cenchrinae		*	Setaria_paucifolia		0	0	0	0	0	1	0	0	0	1	0	0	0	0	0	0	0	0	0	0	0	0	0	0	0	0	0	0	0	1	0	0	0	0	0	0
Paniceae	Cenchrinae		*	Setaria_pflanzii		0	0	0	0	0	1	0	0	0	1	0	0	0	0	0	0	0	0	0	0	0	0	0	0	0	0	0	0	0	1	0	0	0	0	0	0
Paniceae	Cenchrinae		*	Setaria_plicata_		0	0	0	0	0	1	0	0	0	1	0	0	0	0	0	0	0	0	0	0	0	0	0	0	0	0	0	0	0	1	0	0	0	0	0	0
Paniceae	Cenchrinae		*	Setaria_pumila		0	0	0	0	0	1	0	0	0	1	0	0	0	0	0	0	0	0	0	0	0	0	0	0	0	0	0	0	0	1	0	0	0	0	0	0
Paniceae	Cenchrinae			Setaria_reflexa_		0	0	0	0	0	1	0	0	0	1	0	0	0	0	0	0	0	0	0	0	0	0	0	0	0	0	0	0	0	1	0	0	0	0	0	0
Paniceae	Cenchrinae		*	Setaria_restioidea		0	0	0	0	0	1	0	0	0	1	0	0	0	0	0	0	0	0	0	0	0	0	0	0	0	0	0	0	0	1	0	0	0	0	0	0
Paniceae	Cenchrinae		*	Setaria_retiglumis		0	0	0	0	0	1	0	0	0	1	0	0	0	0	0	0	0	0	0	0	0	0	0	0	0	0	0	0	0	1	0	0	0	0	0	0
Paniceae	Cenchrinae		*	Setaria_rosengurttii		0	0	0	0	0	1	0	0	0	1	0	0	0	0	0	0	0	0	0	0	0	0	0	0	0	0	0	0	0	1	0	0	0	0	0	0
Paniceae	Cenchrinae		*	Setaria_scabrifolia		0	0	0	0	0	1	0	0	0	1	0	0	0	0	0	0	0	0	0	0	0	0	0	0	0	0	0	0	0	1	0	0	0	0	0	0
Paniceae	Cenchrinae		*	Setaria_scandens		0	0	0	0	0	1	0	0	0	1	0	0	0	0	0	0	0	0	0	0	0	0	0	0	0	0	0	0	0	1	0	0	0	0	0	0
Paniceae	Cenchrinae			Setaria_scheelei		0	0	0	0	0	1	0	0	0	1	0	0	0	0	0	0	0	0	0	0	0	0	0	0	0	0	0	0	0	1	0	0	0	0	0	0
Paniceae	Cenchrinae			Setaria_setosa		0	0	0	0	0	1	0	0	0	1	0	0	0	0	0	0	0	0	0	0	0	0	0	0	0	0	0	0	0	1	0	0	0	0	0	0
Paniceae	Cenchrinae		*	Setaria_sphacelata		0	0	0	0	0	1	0	0	0	1	0	0	0	0	0	0	0	0	0	0	0	0	0	0	0	0	0	0	0	1	0	0	0	0	0	0
Paniceae	Cenchrinae		*	Setaria_sulcata		0	0	0	0	0	1	0	0	0	1	0	0	0	0	0	0	0	0	0	0	0	0	0	0	0	0	0	0	0	1	0	0	0	0	0	0
Paniceae	Cenchrinae		*	Setaria_sulcata2		0	0	0	0	0	1	0	0	0	1	0	0	0	0	0	0	0	0	0	0	0	0	0	0	0	0	0	0	0	1	0	0	0	0	0	0
Paniceae	Cenchrinae			Setaria_surgens_		0	0	0	0	0	1	0	0	0	1	0	0	0	0	0	0	0	0	0	0	0	0	0	0	0	0	0	0	0	1	0	0	0	0	0	0
Paniceae	Cenchrinae		*	Setaria_tenacissima		0	0	0	0	0	1	0	0	0	1	0	0	0	0	0	0	0	0	0	0	0	0	0	0	0	0	0	0	0	1	0	0	0	0	0	0
Paniceae	Cenchrinae			Setaria_tenax		0	0	0	0	0	1	0	0	0	1	0	0	0	0	0	0	0	0	0	0	0	0	0	0	0	0	0	0	0	1	0	0	0	0	0	0
Paniceae	Cenchrinae			Setaria_texana		0	0	0	0	0	1	0	0	0	1	0	0	0	0	0	0	0	0	0	0	0	0	0	0	0	0	0	0	0	1	0	0	0	0	0	0
Paniceae	Cenchrinae			Setaria_uda_		0	0	0	0	0	1	0	0	0	1	0	0	0	0	0	0	0	0	0	0	0	0	0	0	0	0	0	0	0	1	0	0	0	0	0	0
Paniceae	Cenchrinae		*	Setaria_vaginata		0	0	0	0	0	1	0	0	0	1	0	0	0	0	0	0	0	0	0	0	0	0	0	0	0	0	0	0	0	1	0	0	0	0	0	0
Paniceae	Cenchrinae			Setaria_variifolia		0	0	0	0	0	1	0	0	0	1	0	0	0	0	0	0	0	0	0	0	0	0	0	0	0	0	0	0	0	1	0	0	0	0	0	0
Paniceae	Cenchrinae		*	Setaria_verticillata		0	0	0	0	0	1	0	0	0	1	0	0	0	0	0	0	0	0	0	0	0	0	0	0	0	0	0	0	0	1	0	0	0	0	0	0
Paniceae	Cenchrinae		*	Setaria_viridis		0	0	0	0	0	1	0	0	0	1	0	0	0	0	0	0	0	0	0	0	0	0	0	0	0	0	0	0	0	1	0	0	0	0	0	0
Paniceae	Cenchrinae		*	Setaria_vulpiseta		0	0	0	0	0	1	0	0	0	1	0	0	0	0	0	0	0	0	0	0	0	0	0	0	0	0	0	0	0	1	0	0	0	0	0	0
Paniceae	Cenchrinae		*	Setariopsis_auriculata		0	0	0	0	0	1	0	0	0	1	0	0	0	0	0	0	0	0	0	0	0	0	0	0	0	0	0	0	0	1	0	0	0	0	0	0
Paniceae	Cenchrinae			Snowdenia_petitiana		0	0	0	0	0	1	0	0	0	1	0	0	0	0	0	0	0	0	0	0	0	0	0	0	0	0	0	0	0	1	0	0	0	0	0	0
Paniceae	Cenchrinae		*	Spinifex_littoreus		0	0	0	0	0	1	0	0	0	1	0	0	0	0	0	0	0	0	0	0	0	0	0	0	0	0	0	0	0	1	0	0	0	0	0	0
Paniceae	Cenchrinae		*	Spinifex_sericeus		0	0	0	0	0	1	0	0	0	1	0	0	0	0	0	0	0	0	0	0	0	0	0	0	0	0	0	0	0	1	0	0	0	0	0	0
Paniceae	Cenchrinae		*	Stenotaphrum_dimidiatum		0	0	0	0	0	1	0	0	0	1	0	0	0	0	0	0	0	0	0	0	0	0	0	0	0	0	0	0	0	1	0	0	0	0	0	0
Paniceae	Cenchrinae		*	Stenotaphrum_secundatum		0	0	0	0	0	1	0	0	0	1	0	0	0	0	0	0	0	0	0	0	0	0	0	0	0	0	0	0	0	1	0	0	0	0	0	0
Paniceae	Cenchrinae		*	Uranthoecium_truncatum		0	0	0	0	0	1	0	0	0	1	0	0	0	0	0	0	0	0	0	0	0	0	0	0	0	0	0	0	0	1	0	0	0	0	0	0
Paniceae	Cenchrinae		*	Whiteochloa_capillipes		0	0	0	0	0	1	0	0	0	1	0	0	0	0	0	0	0	0	0	0	0	0	0	0	0	0	0	0	0	1	0	0	0	0	0	0
Paniceae	Cenchrinae		*	Xerochloa_laniflora		0	0	0	0	0	1	0	0	0	1	0	0	0	0	0	0	0	0	0	0	0	0	0	0	0	0	0	0	0	1	0	0	0	0	0	0
Paniceae	Cenchrinae		*	Zuloagaea_bulbosa		0	0	0	0	0	1	0	0	0	1	0	0	0	0	0	0	0	0	0	0	0	0	0	0	0	0	0	0	0	1	0	0	0	0	0	0
Paniceae	Cenchrinae		*	Zygochloa_paradoxa		0	0	0	0	0	1	0	0	0	1	0	0	0	0	0	0	0	0	0	0	0	0	0	0	0	0	0	0	0	1	0	0	0	0	0	0
Paniceae	Melinidinae			Brachiaria_leucacrantha_		0	0	0	0	0	1	0	0	0	1	0	0	0	0	0	0	0	0	0	0	0	0	0	0	0	0	0	0	0	0	1	0	0	0	0	0
Paniceae	Melinidinae			Brachiaria_orthostachys_		0	0	0	0	0	1	0	0	0	1	0	0	0	0	0	0	0	0	0	0	0	0	0	0	0	0	0	0	0	0	1	0	0	0	0	0
Paniceae	Melinidinae			Brachiaria_praetervisa		0	0	0	0	0	1	0	0	0	1	0	0	0	0	0	0	0	0	0	0	0	0	0	0	0	0	0	0	0	0	1	0	0	0	0	0
Paniceae	Melinidinae		*	Brachiaria_pseudodichotoma		0	0	0	0	0	1	0	0	0	1	0	0	0	0	0	0	0	0	0	0	0	0	0	0	0	0	0	0	0	0	1	0	0	0	0	0
Paniceae	Melinidinae			Brachiaria_scalaris_		0	0	0	0	0	1	0	0	0	1	0	0	0	0	0	0	0	0	0	0	0	0	0	0	0	0	0	0	0	0	1	0	0	0	0	0
Paniceae	Melinidinae		*	Brachiaria_serrata		0	0	0	0	0	1	0	0	0	1	0	0	0	0	0	0	0	0	0	0	0	0	0	0	0	0	0	0	0	0	1	0	0	0	0	0
Paniceae	Melinidinae			Brachiaria_serrifolia		0	0	0	0	0	1	0	0	0	1	0	0	0	0	0	0	0	0	0	0	0	0	0	0	0	0	0	0	0	0	1	0	0	0	0	0
Paniceae	Melinidinae			Brachiaria_stigmatisata_		0	0	0	0	0	1	0	0	0	1	0	0	0	0	0	0	0	0	0	0	0	0	0	0	0	0	0	0	0	0	1	0	0	0	0	0
Paniceae	Melinidinae		*	Chaetium_bromoides		0	0	0	0	0	1	0	0	0	1	0	0	0	0	0	0	0	0	0	0	0	0	0	0	0	0	0	0	0	0	1	0	0	0	0	0
Paniceae	Melinidinae		*	Eriochloa_acuminata_		0	0	0	0	0	1	0	0	0	1	0	0	0	0	0	0	0	0	0	0	0	0	0	0	0	0	0	0	0	0	1	0	0	0	0	0
Paniceae	Melinidinae			Eriochloa_aristata		0	0	0	0	0	1	0	0	0	1	0	0	0	0	0	0	0	0	0	0	0	0	0	0	0	0	0	0	0	0	1	0	0	0	0	0
Paniceae	Melinidinae			Eriochloa_australiensis_		0	0	0	0	0	1	0	0	0	1	0	0	0	0	0	0	0	0	0	0	0	0	0	0	0	0	0	0	0	0	1	0	0	0	0	0
Paniceae	Melinidinae			Eriochloa_contracta		0	0	0	0	0	1	0	0	0	1	0	0	0	0	0	0	0	0	0	0	0	0	0	0	0	0	0	0	0	0	1	0	0	0	0	0
Paniceae	Melinidinae			Eriochloa_crebra		0	0	0	0	0	1	0	0	0	1	0	0	0	0	0	0	0	0	0	0	0	0	0	0	0	0	0	0	0	0	1	0	0	0	0	0
Paniceae	Melinidinae			Eriochloa_decumbens_		0	0	0	0	0	1	0	0	0	1	0	0	0	0	0	0	0	0	0	0	0	0	0	0	0	0	0	0	0	0	1	0	0	0	0	0
Paniceae	Melinidinae		*	Eriochloa_distachya		0	0	0	0	0	1	0	0	0	1	0	0	0	0	0	0	0	0	0	0	0	0	0	0	0	0	0	0	0	0	1	0	0	0	0	0
Paniceae	Melinidinae			Eriochloa_fatmensis_		0	0	0	0	0	1	0	0	0	1	0	0	0	0	0	0	0	0	0	0	0	0	0	0	0	0	0	0	0	0	1	0	0	0	0	0
Paniceae	Melinidinae			Eriochloa_gracilis		0	0	0	0	0	1	0	0	0	1	0	0	0	0	0	0	0	0	0	0	0	0	0	0	0	0	0	0	0	0	1	0	0	0	0	0
Paniceae	Melinidinae			Eriochloa_grandiflora		0	0	0	0	0	1	0	0	0	1	0	0	0	0	0	0	0	0	0	0	0	0	0	0	0	0	0	0	0	0	1	0	0	0	0	0
Paniceae	Melinidinae			Eriochloa_lemnonii		0	0	0	0	0	1	0	0	0	1	0	0	0	0	0	0	0	0	0	0	0	0	0	0	0	0	0	0	0	0	1	0	0	0	0	0
Paniceae	Melinidinae		*	Eriochloa_meyeriana		0	0	0	0	0	1	0	0	0	1	0	0	0	0	0	0	0	0	0	0	0	0	0	0	0	0	0	0	0	0	1	0	0	0	0	0
Paniceae	Melinidinae		*	Eriochloa_montevidensis		0	0	0	0	0	1	0	0	0	1	0	0	0	0	0	0	0	0	0	0	0	0	0	0	0	0	0	0	0	0	1	0	0	0	0	0
Paniceae	Melinidinae		*	Eriochloa_nana		0	0	0	0	0	1	0	0	0	1	0	0	0	0	0	0	0	0	0	0	0	0	0	0	0	0	0	0	0	0	1	0	0	0	0	0
Paniceae	Melinidinae			Eriochloa_nelsonii		0	0	0	0	0	1	0	0	0	1	0	0	0	0	0	0	0	0	0	0	0	0	0	0	0	0	0	0	0	0	1	0	0	0	0	0
Paniceae	Melinidinae			Eriochloa_nubica		0	0	0	0	0	1	0	0	0	1	0	0	0	0	0	0	0	0	0	0	0	0	0	0	0	0	0	0	0	0	1	0	0	0	0	0
Paniceae	Melinidinae			Eriochloa_pacifica		0	0	0	0	0	1	0	0	0	1	0	0	0	0	0	0	0	0	0	0	0	0	0	0	0	0	0	0	0	0	1	0	0	0	0	0
Paniceae	Melinidinae		*	Eriochloa_polystachya		0	0	0	0	0	1	0	0	0	1	0	0	0	0	0	0	0	0	0	0	0	0	0	0	0	0	0	0	0	0	1	0	0	0	0	0
Paniceae	Melinidinae			Eriochloa_procera		0	0	0	0	0	1	0	0	0	1	0	0	0	0	0	0	0	0	0	0	0	0	0	0	0	0	0	0	0	0	1	0	0	0	0	0
Paniceae	Melinidinae			Eriochloa_pseudoacrotricha..		0	0	0	0	0	1	0	0	0	1	0	0	0	0	0	0	0	0	0	0	0	0	0	0	0	0	0	0	0	0	1	0	0	0	0	0
Paniceae	Melinidinae		*	Eriochloa_punctata		0	0	0	0	0	1	0	0	0	1	0	0	0	0	0	0	0	0	0	0	0	0	0	0	0	0	0	0	0	0	1	0	0	0	0	0
Paniceae	Melinidinae			Eriochloa_sericea		0	0	0	0	0	1	0	0	0	1	0	0	0	0	0	0	0	0	0	0	0	0	0	0	0	0	0	0	0	0	1	0	0	0	0	0
Paniceae	Melinidinae			Eriochloa_stapfiana_		0	0	0	0	0	1	0	0	0	1	0	0	0	0	0	0	0	0	0	0	0	0	0	0	0	0	0	0	0	0	1	0	0	0	0	0
Paniceae	Melinidinae			Eriochloa_stevensii_		0	0	0	0	0	1	0	0	0	1	0	0	0	0	0	0	0	0	0	0	0	0	0	0	0	0	0	0	0	0	1	0	0	0	0	0
Paniceae	Melinidinae			Eriochloa_tridentata		0	0	0	0	0	1	0	0	0	1	0	0	0	0	0	0	0	0	0	0	0	0	0	0	0	0	0	0	0	0	1	0	0	0	0	0
Paniceae	Melinidinae			Eriochloa_villosa		0	0	0	0	0	1	0	0	0	1	0	0	0	0	0	0	0	0	0	0	0	0	0	0	0	0	0	0	0	0	1	0	0	0	0	0
Paniceae	Melinidinae			Eriochloa_weberbaueri		0	0	0	0	0	1	0	0	0	1	0	0	0	0	0	0	0	0	0	0	0	0	0	0	0	0	0	0	0	0	1	0	0	0	0	0
Paniceae	Melinidinae		*	Leucophrys_mesocoma		0	0	0	0	0	1	0	0	0	1	0	0	0	0	0	0	0	0	0	0	0	0	0	0	0	0	0	0	0	0	1	0	0	0	0	0
Paniceae	Melinidinae		*	Megathyrsus_infestus		0	0	0	0	0	1	0	0	0	1	0	0	0	0	0	0	0	0	0	0	0	0	0	0	0	0	0	0	0	0	1	0	0	0	0	0
Paniceae	Melinidinae		*	Megathyrsus_maximus		0	0	0	0	0	1	0	0	0	1	0	0	0	0	0	0	0	0	0	0	0	0	0	0	0	0	0	0	0	0	1	0	0	0	0	0
Paniceae	Melinidinae			Melinis_macrochaeta		0	0	0	0	0	1	0	0	0	1	0	0	0	0	0	0	0	0	0	0	0	0	0	0	0	0	0	0	0	0	1	0	0	0	0	0
Paniceae	Melinidinae		*	Melinis_minutiflora		0	0	0	0	0	1	0	0	0	1	0	0	0	0	0	0	0	0	0	0	0	0	0	0	0	0	0	0	0	0	1	0	0	0	0	0
Paniceae	Melinidinae			Melinis_nerviglumis		0	0	0	0	0	1	0	0	0	1	0	0	0	0	0	0	0	0	0	0	0	0	0	0	0	0	0	0	0	0	1	0	0	0	0	0
Paniceae	Melinidinae		*	Melinis_repens		0	0	0	0	0	1	0	0	0	1	0	0	0	0	0	0	0	0	0	0	0	0	0	0	0	0	0	0	0	0	1	0	0	0	0	0
Paniceae	Melinidinae			Melinis_tenuissima_		0	0	0	0	0	1	0	0	0	1	0	0	0	0	0	0	0	0	0	0	0	0	0	0	0	0	0	0	0	0	1	0	0	0	0	0
Paniceae	Melinidinae		*	Moorochloa_eruciformis		0	0	0	0	0	1	0	0	0	1	0	0	0	0	0	0	0	0	0	0	0	0	0	0	0	0	0	0	0	0	1	0	0	0	0	0
Paniceae	Melinidinae		*	Moorochloa_malacodes		0	0	0	0	0	1	0	0	0	1	0	0	0	0	0	0	0	0	0	0	0	0	0	0	0	0	0	0	0	0	1	0	0	0	0	0
Paniceae	Melinidinae		*	Panicum_deustum		0	0	0	0	0	1	0	0	0	1	0	0	0	0	0	0	0	0	0	0	0	0	0	0	0	0	0	0	0	0	1	0	0	0	0	0
Paniceae	Melinidinae		*	Rupichloa_acuminata		0	0	0	0	0	1	0	0	0	1	0	0	0	0	0	0	0	0	0	0	0	0	0	0	0	0	0	0	0	0	1	0	0	0	0	0
Paniceae	Melinidinae		*	Scutachne_dura		0	0	0	0	0	1	0	0	0	1	0	0	0	0	0	0	0	0	0	0	0	0	0	0	0	0	0	0	0	0	1	0	0	0	0	0
Paniceae	Melinidinae		*	Thuarea_involuta		0	0	0	0	0	1	0	0	0	1	0	0	0	0	0	0	0	0	0	0	0	0	0	0	0	0	0	0	0	0	1	0	0	0	0	0
Paniceae	Melinidinae		*	Tricholaena_monachne		0	0	0	0	0	1	0	0	0	1	0	0	0	0	0	0	0	0	0	0	0	0	0	0	0	0	0	0	0	0	1	0	0	0	0	0
Paniceae	Melinidinae		*	Urochloa_adspersa		0	0	0	0	0	1	0	0	0	1	0	0	0	0	0	0	0	0	0	0	0	0	0	0	0	0	0	0	0	0	1	0	0	0	0	0
Paniceae	Melinidinae		*	Urochloa_arizonica		0	0	0	0	0	1	0	0	0	1	0	0	0	0	0	0	0	0	0	0	0	0	0	0	0	0	0	0	0	0	1	0	0	0	0	0
Paniceae	Melinidinae		*	Urochloa_arrecta		0	0	0	0	0	1	0	0	0	1	0	0	0	0	0	0	0	0	0	0	0	0	0	0	0	0	0	0	0	0	1	0	0	0	0	0
Paniceae	Melinidinae		*	Urochloa_bovonei		0	0	0	0	0	1	0	0	0	1	0	0	0	0	0	0	0	0	0	0	0	0	0	0	0	0	0	0	0	0	1	0	0	0	0	0
Paniceae	Melinidinae			Urochloa_brachyura		0	0	0	0	0	1	0	0	0	1	0	0	0	0	0	0	0	0	0	0	0	0	0	0	0	0	0	0	0	0	1	0	0	0	0	0
Paniceae	Melinidinae		*	Urochloa_brizantha		0	0	0	0	0	1	0	0	0	1	0	0	0	0	0	0	0	0	0	0	0	0	0	0	0	0	0	0	0	0	1	0	0	0	0	0
Paniceae	Melinidinae		*	Urochloa_comata		0	0	0	0	0	1	0	0	0	1	0	0	0	0	0	0	0	0	0	0	0	0	0	0	0	0	0	0	0	0	1	0	0	0	0	0
Paniceae	Melinidinae		*	Urochloa_decumbens		0	0	0	0	0	1	0	0	0	1	0	0	0	0	0	0	0	0	0	0	0	0	0	0	0	0	0	0	0	0	1	0	0	0	0	0
Paniceae	Melinidinae		*	Urochloa_deflexa		0	0	0	0	0	1	0	0	0	1	0	0	0	0	0	0	0	0	0	0	0	0	0	0	0	0	0	0	0	0	1	0	0	0	0	0
Paniceae	Melinidinae		*	Urochloa_dictyoneura		0	0	0	0	0	1	0	0	0	1	0	0	0	0	0	0	0	0	0	0	0	0	0	0	0	0	0	0	0	0	1	0	0	0	0	0
Paniceae	Melinidinae		*	Urochloa_distachya		0	0	0	0	0	1	0	0	0	1	0	0	0	0	0	0	0	0	0	0	0	0	0	0	0	0	0	0	0	0	1	0	0	0	0	0
Paniceae	Melinidinae			Urochloa_foliosa		0	0	0	0	0	1	0	0	0	1	0	0	0	0	0	0	0	0	0	0	0	0	0	0	0	0	0	0	0	0	1	0	0	0	0	0
Paniceae	Melinidinae		*	Urochloa_fusca		0	0	0	0	0	1	0	0	0	1	0	0	0	0	0	0	0	0	0	0	0	0	0	0	0	0	0	0	0	0	1	0	0	0	0	0
Paniceae	Melinidinae			Urochloa_gilesii		0	0	0	0	0	1	0	0	0	1	0	0	0	0	0	0	0	0	0	0	0	0	0	0	0	0	0	0	0	0	1	0	0	0	0	0
Paniceae	Melinidinae		*	Urochloa_glumaris		0	0	0	0	0	1	0	0	0	1	0	0	0	0	0	0	0	0	0	0	0	0	0	0	0	0	0	0	0	0	1	0	0	0	0	0
Paniceae	Melinidinae		*	Urochloa_holosericea		0	0	0	0	0	1	0	0	0	1	0	0	0	0	0	0	0	0	0	0	0	0	0	0	0	0	0	0	0	0	1	0	0	0	0	0
Paniceae	Melinidinae		*	Urochloa_humidicola		0	0	0	0	0	1	0	0	0	1	0	0	0	0	0	0	0	0	0	0	0	0	0	0	0	0	0	0	0	0	1	0	0	0	0	0
Paniceae	Melinidinae		*	Urochloa_jubata		0	0	0	0	0	1	0	0	0	1	0	0	0	0	0	0	0	0	0	0	0	0	0	0	0	0	0	0	0	0	1	0	0	0	0	0
Paniceae	Melinidinae			Urochloa_lachnantha_		0	0	0	0	0	1	0	0	0	1	0	0	0	0	0	0	0	0	0	0	0	0	0	0	0	0	0	0	0	0	1	0	0	0	0	0
Paniceae	Melinidinae		*	Urochloa_lata		0	0	0	0	0	1	0	0	0	1	0	0	0	0	0	0	0	0	0	0	0	0	0	0	0	0	0	0	0	0	1	0	0	0	0	0
Paniceae	Melinidinae			Urochloa_leersioides		0	0	0	0	0	1	0	0	0	1	0	0	0	0	0	0	0	0	0	0	0	0	0	0	0	0	0	0	0	0	1	0	0	0	0	0
Paniceae	Melinidinae		*	Urochloa_lorentziana		0	0	0	0	0	1	0	0	0	1	0	0	0	0	0	0	0	0	0	0	0	0	0	0	0	0	0	0	0	0	1	0	0	0	0	0
Paniceae	Melinidinae		*	Urochloa_meziana		0	0	0	0	0	1	0	0	0	1	0	0	0	0	0	0	0	0	0	0	0	0	0	0	0	0	0	0	0	0	1	0	0	0	0	0
Paniceae	Melinidinae		*	Urochloa_mollis		0	0	0	0	0	1	0	0	0	1	0	0	0	0	0	0	0	0	0	0	0	0	0	0	0	0	0	0	0	0	1	0	0	0	0	0
Paniceae	Melinidinae		*	Urochloa_mosambicensis		0	0	0	0	0	1	0	0	0	1	0	0	0	0	0	0	0	0	0	0	0	0	0	0	0	0	0	0	0	0	1	0	0	0	0	0
Paniceae	Melinidinae			Urochloa_multiculma_		0	0	0	0	0	1	0	0	0	1	0	0	0	0	0	0	0	0	0	0	0	0	0	0	0	0	0	0	0	0	1	0	0	0	0	0
Paniceae	Melinidinae		*	Urochloa_mutica		0	0	0	0	0	1	0	0	0	1	0	0	0	0	0	0	0	0	0	0	0	0	0	0	0	0	0	0	0	0	1	0	0	0	0	0
Paniceae	Melinidinae		*	Urochloa_nigropedata		0	0	0	0	0	1	0	0	0	1	0	0	0	0	0	0	0	0	0	0	0	0	0	0	0	0	0	0	0	0	1	0	0	0	0	0
Paniceae	Melinidinae			Urochloa_occidentalis		0	0	0	0	0	1	0	0	0	1	0	0	0	0	0	0	0	0	0	0	0	0	0	0	0	0	0	0	0	0	1	0	0	0	0	0
Paniceae	Melinidinae			Urochloa_oligotricha		0	0	0	0	0	1	0	0	0	1	0	0	0	0	0	0	0	0	0	0	0	0	0	0	0	0	0	0	0	0	1	0	0	0	0	0
Paniceae	Melinidinae		*	Urochloa_panicoides		0	0	0	0	0	1	0	0	0	1	0	0	0	0	0	0	0	0	0	0	0	0	0	0	0	0	0	0	0	0	1	0	0	0	0	0
Paniceae	Melinidinae		*	Urochloa_paucispicata		0	0	0	0	0	1	0	0	0	1	0	0	0	0	0	0	0	0	0	0	0	0	0	0	0	0	0	0	0	0	1	0	0	0	0	0
Paniceae	Melinidinae		*	Urochloa_plantaginea		0	0	0	0	0	1	0	0	0	1	0	0	0	0	0	0	0	0	0	0	0	0	0	0	0	0	0	0	0	0	1	0	0	0	0	0
Paniceae	Melinidinae		*	Urochloa_platynota		0	0	0	0	0	1	0	0	0	1	0	0	0	0	0	0	0	0	0	0	0	0	0	0	0	0	0	0	0	0	1	0	0	0	0	0
Paniceae	Melinidinae		*	Urochloa_platyphylla		0	0	0	0	0	1	0	0	0	1	0	0	0	0	0	0	0	0	0	0	0	0	0	0	0	0	0	0	0	0	1	0	0	0	0	0
Paniceae	Melinidinae			Urochloa_polyphylla_		0	0	0	0	0	1	0	0	0	1	0	0	0	0	0	0	0	0	0	0	0	0	0	0	0	0	0	0	0	0	1	0	0	0	0	0
Paniceae	Melinidinae			Urochloa_pubigera		0	0	0	0	0	1	0	0	0	1	0	0	0	0	0	0	0	0	0	0	0	0	0	0	0	0	0	0	0	0	1	0	0	0	0	0
Paniceae	Melinidinae		*	Urochloa_ruziziensis		0	0	0	0	0	1	0	0	0	1	0	0	0	0	0	0	0	0	0	0	0	0	0	0	0	0	0	0	0	0	1	0	0	0	0	0
Paniceae	Melinidinae			Urochloa_semiundulata		0	0	0	0	0	1	0	0	0	1	0	0	0	0	0	0	0	0	0	0	0	0	0	0	0	0	0	0	0	0	1	0	0	0	0	0
Paniceae	Melinidinae		*	Urochloa_setigera		0	0	0	0	0	1	0	0	0	1	0	0	0	0	0	0	0	0	0	0	0	0	0	0	0	0	0	0	0	0	1	0	0	0	0	0
Paniceae	Melinidinae			Urochloa_stolonifera		0	0	0	0	0	1	0	0	0	1	0	0	0	0	0	0	0	0	0	0	0	0	0	0	0	0	0	0	0	0	1	0	0	0	0	0
Paniceae	Melinidinae		*	Urochloa_subquadripara		0	0	0	0	0	1	0	0	0	1	0	0	0	0	0	0	0	0	0	0	0	0	0	0	0	0	0	0	0	0	1	0	0	0	0	0
Paniceae	Melinidinae		*	Urochloa_texana		0	0	0	0	0	1	0	0	0	1	0	0	0	0	0	0	0	0	0	0	0	0	0	0	0	0	0	0	0	0	1	0	0	0	0	0
Paniceae	Melinidinae			Urochloa_trichopus		0	0	0	0	0	1	0	0	0	1	0	0	0	0	0	0	0	0	0	0	0	0	0	0	0	0	0	0	0	0	1	0	0	0	0	0
Paniceae	Melinidinae		*	Urochloa_villosa		0	0	0	0	0	1	0	0	0	1	0	0	0	0	0	0	0	0	0	0	0	0	0	0	0	0	0	0	0	0	1	0	0	0	0	0
Paniceae	Melinidinae			Urochloa_whiteana		0	0	0	0	0	1	0	0	0	1	0	0	0	0	0	0	0	0	0	0	0	0	0	0	0	0	0	0	0	0	1	0	0	0	0	0
Paniceae	Melinidinae			Urochloa_xantholeuca		0	0	0	0	0	1	0	0	0	1	0	0	0	0	0	0	0	0	0	0	0	0	0	0	0	0	0	0	0	0	1	0	0	0	0	0
Paniceae	Melinidinae		*	Yvesia_madagascariensis		0	0	0	0	0	1	0	0	0	1	0	0	0	0	0	0	0	0	0	0	0	0	0	0	0	0	0	0	0	0	1	0	0	0	0	0
Paniceae	Neurachninae	Ancistrachne		Ancistrachne_maidenii		0	0	0	0	0	1	0	0	0	1	0	0	0	0	0	0	0	0	0	0	0	0	0	0	0	0	0	1	0	0	0	0	0	0	0	0
Paniceae	Neurachninae	Ancistrachne		Ancistrachne_numaeensis		0	0	0	0	0	1	0	0	0	1	0	0	0	0	0	0	0	0	0	0	0	0	0	0	0	0	0	1	0	0	0	0	0	0	0	0
Paniceae	Neurachninae	Ancistrachne	*	Ancistrachne_uncinulata		0	0	0	0	0	1	0	0	0	1	0	0	0	0	0	0	0	0	0	0	0	0	0	0	0	0	0	1	0	0	0	0	0	0	0	0
Paniceae	Neurachninae	Calyptochloa	*	Calyptochloa_gracillima		0	0	0	0	0	1	0	0	0	1	0	0	0	0	0	0	0	0	0	0	0	0	0	0	0	0	0	1	0	0	0	0	0	0	0	0
Paniceae	Neurachninae	Cleistochloa	*	Cleistochloa_rigida		0	0	0	0	0	1	0	0	0	1	0	0	0	0	0	0	0	0	0	0	0	0	0	0	0	0	0	1	0	0	0	0	0	0	0	0
Paniceae	Neurachninae	Cleistochloa		Cleistochloa_sclerachne		0	0	0	0	0	1	0	0	0	1	0	0	0	0	0	0	0	0	0	0	0	0	0	0	0	0	0	1	0	0	0	0	0	0	0	0
Paniceae	Neurachninae	Cleistochloa		Cleistochloa_subjuncea		0	0	0	0	0	1	0	0	0	1	0	0	0	0	0	0	0	0	0	0	0	0	0	0	0	0	0	1	0	0	0	0	0	0	0	0
Paniceae	Neurachninae	Neurachne	*	Neurachne_alopecuroidea		0	0	0	0	0	1	0	0	0	1	0	0	0	0	0	0	0	0	0	0	0	0	0	0	0	0	0	1	1	0	0	0	0	0	0	0
Paniceae	Neurachninae	Neurachne	*	Neurachne_annularis		0	0	0	0	0	1	0	0	0	1	0	0	0	0	0	0	0	0	0	0	0	0	0	0	0	0	0	1	1	0	0	0	0	0	0	0
Paniceae	Neurachninae	Neurachne	*	Neurachne_lanigera		0	0	0	0	0	1	0	0	0	1	0	0	0	0	0	0	0	0	0	0	0	0	0	0	0	0	0	1	1	0	0	0	0	0	0	0
Paniceae	Neurachninae	Neurachne	*	Neurachne_minor		0	0	0	0	0	1	0	0	0	1	0	0	0	0	0	0	0	0	0	0	0	0	0	0	0	0	0	1	1	0	0	0	0	0	0	0
Paniceae	Neurachninae	Neurachne	*	Neurachne_munroi		0	0	0	0	0	1	0	0	0	1	0	0	0	0	0	0	0	0	0	0	0	0	0	0	0	0	0	1	1	0	0	0	0	0	0	0
Paniceae	Neurachninae	Neurachne	*	Neurachne_tenuifolia		0	0	0	0	0	1	0	0	0	1	0	0	0	0	0	0	0	0	0	0	0	0	0	0	0	0	0	1	1	0	0	0	0	0	0	0
Paniceae	Neurachninae	Neurachne	*	Paraneurachne_muelleri		0	0	0	0	0	1	0	0	0	1	0	0	0	0	0	0	0	0	0	0	0	0	0	0	0	0	0	1	1	0	0	0	0	0	0	0
Paniceae	Neurachninae	Thyridolepis	*	Thyridolepis_mitchelliana		0	0	0	0	0	1	0	0	0	1	0	0	0	0	0	0	0	0	0	0	0	0	0	0	0	0	0	1	0	0	0	0	0	0	0	0
Paniceae	Neurachninae	Thyridolepis	*	Thyridolepis_multiculmis		0	0	0	0	0	1	0	0	0	1	0	0	0	0	0	0	0	0	0	0	0	0	0	0	0	0	0	1	0	0	0	0	0	0	0	0
Paniceae	Neurachninae	Thyridolepis	*	Thyridolepis_xerophila		0	0	0	0	0	1	0	0	0	1	0	0	0	0	0	0	0	0	0	0	0	0	0	0	0	0	0	1	0	0	0	0	0	0	0	0
Paniceae	Panicinae		*	Louisiella_fluitans		0	0	0	0	0	1	0	0	0	1	0	0	0	0	0	0	0	0	0	0	0	0	0	0	0	0	0	0	0	0	0	1	0	0	0	0
Paniceae	Panicinae			Panicum_afzelii		0	0	0	0	0	1	0	0	0	1	0	0	0	0	0	0	0	0	0	0	0	0	0	0	0	0	0	0	0	0	0	1	0	0	0	0
Paniceae	Panicinae			Panicum_alatum		0	0	0	0	0	1	0	0	0	1	0	0	0	0	0	0	0	0	0	0	0	0	0	0	0	0	0	0	0	0	0	1	0	0	0	0
Paniceae	Panicinae			Panicum_altum_		0	0	0	0	0	1	0	0	0	1	0	0	0	0	0	0	0	0	0	0	0	0	0	0	0	0	0	0	0	0	0	1	0	0	0	0
Paniceae	Panicinae			Panicum_amarum		0	0	0	0	0	1	0	0	0	1	0	0	0	0	0	0	0	0	0	0	0	0	0	0	0	0	0	0	0	0	0	1	0	0	0	0
Paniceae	Panicinae			Panicum_anabaptistum		0	0	0	0	0	1	0	0	0	1	0	0	0	0	0	0	0	0	0	0	0	0	0	0	0	0	0	0	0	0	0	1	0	0	0	0
Paniceae	Panicinae		*	Panicum_aquaticum		0	0	0	0	0	1	0	0	0	1	0	0	0	0	0	0	0	0	0	0	0	0	0	0	0	0	0	0	0	0	0	1	0	0	0	0
Paniceae	Panicinae			Panicum_atrosanguineum		0	0	0	0	0	1	0	0	0	1	0	0	0	0	0	0	0	0	0	0	0	0	0	0	0	0	0	0	0	0	0	1	0	0	0	0
Paniceae	Panicinae		*	Panicum_bergii		0	0	0	0	0	1	0	0	0	1	0	0	0	0	0	0	0	0	0	0	0	0	0	0	0	0	0	0	0	0	0	1	0	0	0	0
Paniceae	Panicinae			Panicum_buncei		0	0	0	0	0	1	0	0	0	1	0	0	0	0	0	0	0	0	0	0	0	0	0	0	0	0	0	0	0	0	0	1	0	0	0	0
Paniceae	Panicinae		*	Panicum_capillare		0	0	0	0	0	1	0	0	0	1	0	0	0	0	0	0	0	0	0	0	0	0	0	0	0	0	0	0	0	0	0	1	0	0	0	0
Paniceae	Panicinae			Panicum_capillarioides		0	0	0	0	0	1	0	0	0	1	0	0	0	0	0	0	0	0	0	0	0	0	0	0	0	0	0	0	0	0	0	1	0	0	0	0
Paniceae	Panicinae			Panicum_cayennense		0	0	0	0	0	1	0	0	0	1	0	0	0	0	0	0	0	0	0	0	0	0	0	0	0	0	0	0	0	0	0	1	0	0	0	0
Paniceae	Panicinae		*	Panicum_cervicatum		0	0	0	0	0	1	0	0	0	1	0	0	0	0	0	0	0	0	0	0	0	0	0	0	0	0	0	0	0	0	0	1	0	0	0	0
Paniceae	Panicinae		*	Panicum_coloratum		0	0	0	0	0	1	0	0	0	1	0	0	0	0	0	0	0	0	0	0	0	0	0	0	0	0	0	0	0	0	0	1	0	0	0	0
Paniceae	Panicinae			Panicum_congoense_		0	0	0	0	0	1	0	0	0	1	0	0	0	0	0	0	0	0	0	0	0	0	0	0	0	0	0	0	0	0	0	1	0	0	0	0
Paniceae	Panicinae		*	Panicum_chloroleucum		0	0	0	0	0	1	0	0	0	1	0	0	0	0	0	0	0	0	0	0	0	0	0	0	0	0	0	0	0	0	0	1	0	0	0	0
Paniceae	Panicinae			Panicum_decolorans_		0	0	0	0	0	1	0	0	0	1	0	0	0	0	0	0	0	0	0	0	0	0	0	0	0	0	0	0	0	0	0	1	0	0	0	0
Paniceae	Panicinae			Panicum_decompositum		0	0	0	0	0	1	0	0	0	1	0	0	0	0	0	0	0	0	0	0	0	0	0	0	0	0	0	0	0	0	0	1	0	0	0	0
Paniceae	Panicinae		*	Panicum_dichotomiflorum		0	0	0	0	0	1	0	0	0	1	0	0	0	0	0	0	0	0	0	0	0	0	0	0	0	0	0	0	0	0	0	1	0	0	0	0
Paniceae	Panicinae			Panicum_dregeanum		0	0	0	0	0	1	0	0	0	1	0	0	0	0	0	0	0	0	0	0	0	0	0	0	0	0	0	0	0	0	0	1	0	0	0	0
Paniceae	Panicinae			Panicum_effusum		0	0	0	0	0	1	0	0	0	1	0	0	0	0	0	0	0	0	0	0	0	0	0	0	0	0	0	0	0	0	0	1	0	0	0	0
Paniceae	Panicinae		*	Panicum_elephantipes		0	0	0	0	0	1	0	0	0	1	0	0	0	0	0	0	0	0	0	0	0	0	0	0	0	0	0	0	0	0	0	1	0	0	0	0
Paniceae	Panicinae			Panicum_exiguum		0	0	0	0	0	1	0	0	0	1	0	0	0	0	0	0	0	0	0	0	0	0	0	0	0	0	0	0	0	0	0	1	0	0	0	0
Paniceae	Panicinae		*	Panicum_fauriei		0	0	0	0	0	1	0	0	0	1	0	0	0	0	0	0	0	0	0	0	0	0	0	0	0	0	0	0	0	0	0	1	0	0	0	0
Paniceae	Panicinae			Panicum_flexile		0	0	0	0	0	1	0	0	0	1	0	0	0	0	0	0	0	0	0	0	0	0	0	0	0	0	0	0	0	0	0	1	0	0	0	0
Paniceae	Panicinae		*	Panicum_fluviicola		0	0	0	0	0	1	0	0	0	1	0	0	0	0	0	0	0	0	0	0	0	0	0	0	0	0	0	0	0	0	0	1	0	0	0	0
Paniceae	Panicinae			Panicum_ghiesbreghtii		0	0	0	0	0	1	0	0	0	1	0	0	0	0	0	0	0	0	0	0	0	0	0	0	0	0	0	0	0	0	0	1	0	0	0	0
Paniceae	Panicinae			Panicum_glabripes		0	0	0	0	0	1	0	0	0	1	0	0	0	0	0	0	0	0	0	0	0	0	0	0	0	0	0	0	0	0	0	1	0	0	0	0
Paniceae	Panicinae			Panicum_gouini_		0	0	0	0	0	1	0	0	0	1	0	0	0	0	0	0	0	0	0	0	0	0	0	0	0	0	0	0	0	0	0	1	0	0	0	0
Paniceae	Panicinae			Panicum_griffonii		0	0	0	0	0	1	0	0	0	1	0	0	0	0	0	0	0	0	0	0	0	0	0	0	0	0	0	0	0	0	0	1	0	0	0	0
Paniceae	Panicinae			Panicum_hallii		0	0	0	0	0	1	0	0	0	1	0	0	0	0	0	0	0	0	0	0	0	0	0	0	0	0	0	0	0	0	0	1	0	0	0	0
Paniceae	Panicinae			Panicum_hippothrix_		0	0	0	0	0	1	0	0	0	1	0	0	0	0	0	0	0	0	0	0	0	0	0	0	0	0	0	0	0	0	0	1	0	0	0	0
Paniceae	Panicinae			Panicum_hirsutum		0	0	0	0	0	1	0	0	0	1	0	0	0	0	0	0	0	0	0	0	0	0	0	0	0	0	0	0	0	0	0	1	0	0	0	0
Paniceae	Panicinae			Panicum_hirticaule		0	0	0	0	0	1	0	0	0	1	0	0	0	0	0	0	0	0	0	0	0	0	0	0	0	0	0	0	0	0	0	1	0	0	0	0
Paniceae	Panicinae			Panicum_hispidifolium		0	0	0	0	0	1	0	0	0	1	0	0	0	0	0	0	0	0	0	0	0	0	0	0	0	0	0	0	0	0	0	1	0	0	0	0
Paniceae	Panicinae			Panicum_humile_		0	0	0	0	0	1	0	0	0	1	0	0	0	0	0	0	0	0	0	0	0	0	0	0	0	0	0	0	0	0	0	1	0	0	0	0
Paniceae	Panicinae			Panicum_kalaharense		0	0	0	0	0	1	0	0	0	1	0	0	0	0	0	0	0	0	0	0	0	0	0	0	0	0	0	0	0	0	0	1	0	0	0	0
Paniceae	Panicinae		*	Panicum_laetum		0	0	0	0	0	1	0	0	0	1	0	0	0	0	0	0	0	0	0	0	0	0	0	0	0	0	0	0	0	0	0	1	0	0	0	0
Paniceae	Panicinae			Panicum_laevinode		0	0	0	0	0	1	0	0	0	1	0	0	0	0	0	0	0	0	0	0	0	0	0	0	0	0	0	0	0	0	0	1	0	0	0	0
Paniceae	Panicinae			Panicum_lanipes		0	0	0	0	0	1	0	0	0	1	0	0	0	0	0	0	0	0	0	0	0	0	0	0	0	0	0	0	0	0	0	1	0	0	0	0
Paniceae	Panicinae			Panicum_lepidulum		0	0	0	0	0	1	0	0	0	1	0	0	0	0	0	0	0	0	0	0	0	0	0	0	0	0	0	0	0	0	0	1	0	0	0	0
Paniceae	Panicinae			Panicum_ligulare		0	0	0	0	0	1	0	0	0	1	0	0	0	0	0	0	0	0	0	0	0	0	0	0	0	0	0	0	0	0	0	1	0	0	0	0
Paniceae	Panicinae			Panicum_luzonense		0	0	0	0	0	1	0	0	0	1	0	0	0	0	0	0	0	0	0	0	0	0	0	0	0	0	0	0	0	0	0	1	0	0	0	0
Paniceae	Panicinae			Panicum_massaiense_		0	0	0	0	0	1	0	0	0	1	0	0	0	0	0	0	0	0	0	0	0	0	0	0	0	0	0	0	0	0	0	1	0	0	0	0
Paniceae	Panicinae		*	Panicum_miliaceum		0	0	0	0	0	1	0	0	0	1	0	0	0	0	0	0	0	0	0	0	0	0	0	0	0	0	0	0	0	0	0	1	0	0	0	0
Paniceae	Panicinae		*	Panicum_mystasipum		0	0	0	0	0	1	0	0	0	1	0	0	0	0	0	0	0	0	0	0	0	0	0	0	0	0	0	0	0	0	0	1	0	0	0	0
Paniceae	Panicinae		*	Panicum_nephelophilum		0	0	0	0	0	1	0	0	0	1	0	0	0	0	0	0	0	0	0	0	0	0	0	0	0	0	0	0	0	0	0	1	0	0	0	0
Paniceae	Panicinae			Panicum_novemnerve		0	0	0	0	0	1	0	0	0	1	0	0	0	0	0	0	0	0	0	0	0	0	0	0	0	0	0	0	0	0	0	1	0	0	0	0
Paniceae	Panicinae			Panicum_obseptum		0	0	0	0	0	1	0	0	0	1	0	0	0	0	0	0	0	0	0	0	0	0	0	0	0	0	0	0	0	0	0	1	0	0	0	0
Paniceae	Panicinae		*	Panicum_olyroides		0	0	0	0	0	1	0	0	0	1	0	0	0	0	0	0	0	0	0	0	0	0	0	0	0	0	0	0	0	0	0	1	0	0	0	0
Paniceae	Panicinae			Panicum_paludosum		0	0	0	0	0	1	0	0	0	1	0	0	0	0	0	0	0	0	0	0	0	0	0	0	0	0	0	0	0	0	0	1	0	0	0	0
Paniceae	Panicinae			Panicum_pampinosum		0	0	0	0	0	1	0	0	0	1	0	0	0	0	0	0	0	0	0	0	0	0	0	0	0	0	0	0	0	0	0	1	0	0	0	0
Paniceae	Panicinae		*	Panicum_pansum		0	0	0	0	0	1	0	0	0	1	0	0	0	0	0	0	0	0	0	0	0	0	0	0	0	0	0	0	0	0	0	1	0	0	0	0
Paniceae	Panicinae			Panicum_parcum		0	0	0	0	0	1	0	0	0	1	0	0	0	0	0	0	0	0	0	0	0	0	0	0	0	0	0	0	0	0	0	1	0	0	0	0
Paniceae	Panicinae			Panicum_paucinode		0	0	0	0	0	1	0	0	0	1	0	0	0	0	0	0	0	0	0	0	0	0	0	0	0	0	0	0	0	0	0	1	0	0	0	0
Paniceae	Panicinae		*	Panicum_pedersenii		0	0	0	0	0	1	0	0	0	1	0	0	0	0	0	0	0	0	0	0	0	0	0	0	0	0	0	0	0	0	0	1	0	0	0	0
Paniceae	Panicinae			Panicum_peladoense		0	0	0	0	0	1	0	0	0	1	0	0	0	0	0	0	0	0	0	0	0	0	0	0	0	0	0	0	0	0	0	1	0	0	0	0
Paniceae	Panicinae			Panicum_philadelphicum		0	0	0	0	0	1	0	0	0	1	0	0	0	0	0	0	0	0	0	0	0	0	0	0	0	0	0	0	0	0	0	1	0	0	0	0
Paniceae	Panicinae		*	Panicum_phragmitoides		0	0	0	0	0	1	0	0	0	1	0	0	0	0	0	0	0	0	0	0	0	0	0	0	0	0	0	0	0	0	0	1	0	0	0	0
Paniceae	Panicinae			Panicum_pilgeri_		0	0	0	0	0	1	0	0	0	1	0	0	0	0	0	0	0	0	0	0	0	0	0	0	0	0	0	0	0	0	0	1	0	0	0	0
Paniceae	Panicinae			Panicum_pinifolium		0	0	0	0	0	1	0	0	0	1	0	0	0	0	0	0	0	0	0	0	0	0	0	0	0	0	0	0	0	0	0	1	0	0	0	0
Paniceae	Panicinae			Panicum_quadriglume_		0	0	0	0	0	1	0	0	0	1	0	0	0	0	0	0	0	0	0	0	0	0	0	0	0	0	0	0	0	0	0	1	0	0	0	0
Paniceae	Panicinae			Panicum_queenslandicum		0	0	0	0	0	1	0	0	0	1	0	0	0	0	0	0	0	0	0	0	0	0	0	0	0	0	0	0	0	0	0	1	0	0	0	0
Paniceae	Panicinae		*	Panicum_racemosum		0	0	0	0	0	1	0	0	0	1	0	0	0	0	0	0	0	0	0	0	0	0	0	0	0	0	0	0	0	0	0	1	0	0	0	0
Paniceae	Panicinae		*	Panicum_repens		0	0	0	0	0	1	0	0	0	1	0	0	0	0	0	0	0	0	0	0	0	0	0	0	0	0	0	0	0	0	0	1	0	0	0	0
Paniceae	Panicinae		*	Panicum_rudgei		0	0	0	0	0	1	0	0	0	1	0	0	0	0	0	0	0	0	0	0	0	0	0	0	0	0	0	0	0	0	0	1	0	0	0	0
Paniceae	Panicinae			Panicum_seminudum		0	0	0	0	0	1	0	0	0	1	0	0	0	0	0	0	0	0	0	0	0	0	0	0	0	0	0	0	0	0	0	1	0	0	0	0
Paniceae	Panicinae			Panicum_stapfianum		0	0	0	0	0	1	0	0	0	1	0	0	0	0	0	0	0	0	0	0	0	0	0	0	0	0	0	0	0	0	0	1	0	0	0	0
Paniceae	Panicinae		*	Panicum_stramineum		0	0	0	0	0	1	0	0	0	1	0	0	0	0	0	0	0	0	0	0	0	0	0	0	0	0	0	0	0	0	0	1	0	0	0	0
Paniceae	Panicinae			Panicum_subalbidum		0	0	0	0	0	1	0	0	0	1	0	0	0	0	0	0	0	0	0	0	0	0	0	0	0	0	0	0	0	0	0	1	0	0	0	0
Paniceae	Panicinae			Panicum_sublaeve		0	0	0	0	0	1	0	0	0	1	0	0	0	0	0	0	0	0	0	0	0	0	0	0	0	0	0	0	0	0	0	1	0	0	0	0
Paniceae	Panicinae			Panicum_sumatrense		0	0	0	0	0	1	0	0	0	1	0	0	0	0	0	0	0	0	0	0	0	0	0	0	0	0	0	0	0	0	0	1	0	0	0	0
Paniceae	Panicinae			Panicum_tamaulipense		0	0	0	0	0	1	0	0	0	1	0	0	0	0	0	0	0	0	0	0	0	0	0	0	0	0	0	0	0	0	0	1	0	0	0	0
Paniceae	Panicinae		*	Panicum_tricholaenoides		0	0	0	0	0	1	0	0	0	1	0	0	0	0	0	0	0	0	0	0	0	0	0	0	0	0	0	0	0	0	0	1	0	0	0	0
Paniceae	Panicinae		*	Panicum_turgidum		0	0	0	0	0	1	0	0	0	1	0	0	0	0	0	0	0	0	0	0	0	0	0	0	0	0	0	0	0	0	0	1	0	0	0	0
Paniceae	Panicinae			Panicum_urvilleanum_		0	0	0	0	0	1	0	0	0	1	0	0	0	0	0	0	0	0	0	0	0	0	0	0	0	0	0	0	0	0	0	1	0	0	0	0
Paniceae	Panicinae			Panicum_vaseyanum		0	0	0	0	0	1	0	0	0	1	0	0	0	0	0	0	0	0	0	0	0	0	0	0	0	0	0	0	0	0	0	1	0	0	0	0
Paniceae	Panicinae		*	Panicum_virgatum		0	0	0	0	0	1	0	0	0	1	0	0	0	0	0	0	0	0	0	0	0	0	0	0	0	0	0	0	0	0	0	1	0	0	0	0
Paniceae	Panicinae		*	Yakirra_australiensis		0	0	0	0	0	1	0	0	0	1	0	0	0	0	0	0	0	0	0	0	0	0	0	0	0	0	0	0	0	0	0	1	0	0	0	0
Paniceae	SubCladeA	Dichanthelium		Dichanthelium_aciculare_____		0	0	0	0	0	1	0	0	0	1	0	0	0	0	0	0	0	0	0	0	0	0	0	0	0	0	0	0	0	0	0	0	1	0	0	0
Paniceae	SubCladeA	Dichanthelium	*	Dichanthelium_acuminatum		0	0	0	0	0	1	0	0	0	1	0	0	0	0	0	0	0	0	0	0	0	0	0	0	0	0	0	0	0	0	0	0	1	0	0	0
Paniceae	SubCladeA	Dichanthelium		Dichanthelium_aequivaginat		0	0	0	0	0	1	0	0	0	1	0	0	0	0	0	0	0	0	0	0	0	0	0	0	0	0	0	0	0	0	0	0	1	0	0	0
Paniceae	SubCladeA	Dichanthelium		Dichanthelium_boreale_______		0	0	0	0	0	1	0	0	0	1	0	0	0	0	0	0	0	0	0	0	0	0	0	0	0	0	0	0	0	0	0	0	1	0	0	0
Paniceae	SubCladeA	Dichanthelium		Dichanthelium_boscii________		0	0	0	0	0	1	0	0	0	1	0	0	0	0	0	0	0	0	0	0	0	0	0	0	0	0	0	0	0	0	0	0	1	0	0	0
Paniceae	SubCladeA	Dichanthelium	*	Dichanthelium_clandestinum		0	0	0	0	0	1	0	0	0	1	0	0	0	0	0	0	0	0	0	0	0	0	0	0	0	0	0	0	0	0	0	0	1	0	0	0
Paniceae	SubCladeA	Dichanthelium		Dichanthelium_commutatum____		0	0	0	0	0	1	0	0	0	1	0	0	0	0	0	0	0	0	0	0	0	0	0	0	0	0	0	0	0	0	0	0	1	0	0	0
Paniceae	SubCladeA	Dichanthelium		Dichanthelium_cordovense		0	0	0	0	0	1	0	0	0	1	0	0	0	0	0	0	0	0	0	0	0	0	0	0	0	0	0	0	0	0	0	0	1	0	0	0
Paniceae	SubCladeA	Dichanthelium	*	Dichanthelium_cumbucana		0	0	0	0	0	1	0	0	0	1	0	0	0	0	0	0	0	0	0	0	0	0	0	0	0	0	0	0	0	0	0	0	1	0	0	0
Paniceae	SubCladeA	Dichanthelium		Dichanthelium_cynodon_______		0	0	0	0	0	1	0	0	0	1	0	0	0	0	0	0	0	0	0	0	0	0	0	0	0	0	0	0	0	0	0	0	1	0	0	0
Paniceae	SubCladeA	Dichanthelium		Dichanthelium_depauperatum..		0	0	0	0	0	1	0	0	0	1	0	0	0	0	0	0	0	0	0	0	0	0	0	0	0	0	0	0	0	0	0	0	1	0	0	0
Paniceae	SubCladeA	Dichanthelium		Dichanthelium_dichotomum____		0	0	0	0	0	1	0	0	0	1	0	0	0	0	0	0	0	0	0	0	0	0	0	0	0	0	0	0	0	0	0	0	1	0	0	0
Paniceae	SubCladeA	Dichanthelium		Dichanthelium_ensifolium____		0	0	0	0	0	1	0	0	0	1	0	0	0	0	0	0	0	0	0	0	0	0	0	0	0	0	0	0	0	0	0	0	1	0	0	0
Paniceae	SubCladeA	Dichanthelium		Dichanthelium_hebotes_______		0	0	0	0	0	1	0	0	0	1	0	0	0	0	0	0	0	0	0	0	0	0	0	0	0	0	0	0	0	0	0	0	1	0	0	0
Paniceae	SubCladeA	Dichanthelium	*	Dichanthelium_koolauense		0	0	0	0	0	1	0	0	0	1	0	0	0	0	0	0	0	0	0	0	0	0	0	0	0	0	0	0	0	0	0	0	1	0	0	0
Paniceae	SubCladeA	Dichanthelium		Dichanthelium_latifolium____		0	0	0	0	0	1	0	0	0	1	0	0	0	0	0	0	0	0	0	0	0	0	0	0	0	0	0	0	0	0	0	0	1	0	0	0
Paniceae	SubCladeA	Dichanthelium		Dichanthelium_laxiflorum____		0	0	0	0	0	1	0	0	0	1	0	0	0	0	0	0	0	0	0	0	0	0	0	0	0	0	0	0	0	0	0	0	1	0	0	0
Paniceae	SubCladeA	Dichanthelium		Dichanthelium_leibergii_____		0	0	0	0	0	1	0	0	0	1	0	0	0	0	0	0	0	0	0	0	0	0	0	0	0	0	0	0	0	0	0	0	1	0	0	0
Paniceae	SubCladeA	Dichanthelium		Dichanthelium_linearifoliu..		0	0	0	0	0	1	0	0	0	1	0	0	0	0	0	0	0	0	0	0	0	0	0	0	0	0	0	0	0	0	0	0	1	0	0	0
Paniceae	SubCladeA	Dichanthelium		Dichanthelium_malacophyllu..		0	0	0	0	0	1	0	0	0	1	0	0	0	0	0	0	0	0	0	0	0	0	0	0	0	0	0	0	0	0	0	0	1	0	0	0
Paniceae	SubCladeA	Dichanthelium		Dichanthelium_oligosanthes		0	0	0	0	0	1	0	0	0	1	0	0	0	0	0	0	0	0	0	0	0	0	0	0	0	0	0	0	0	0	0	0	1	0	0	0
Paniceae	SubCladeA	Dichanthelium		Dichanthelium_ovale_________		0	0	0	0	0	1	0	0	0	1	0	0	0	0	0	0	0	0	0	0	0	0	0	0	0	0	0	0	0	0	0	0	1	0	0	0
Paniceae	SubCladeA	Dichanthelium		Dichanthelium_pantrichum		0	0	0	0	0	1	0	0	0	1	0	0	0	0	0	0	0	0	0	0	0	0	0	0	0	0	0	0	0	0	0	0	1	0	0	0
Paniceae	SubCladeA	Dichanthelium		Dichanthelium_pedicellatum..		0	0	0	0	0	1	0	0	0	1	0	0	0	0	0	0	0	0	0	0	0	0	0	0	0	0	0	0	0	0	0	0	1	0	0	0
Paniceae	SubCladeA	Dichanthelium		Dichanthelium_perlongum_____		0	0	0	0	0	1	0	0	0	1	0	0	0	0	0	0	0	0	0	0	0	0	0	0	0	0	0	0	0	0	0	0	1	0	0	0
Paniceae	SubCladeA	Dichanthelium		Dichanthelium_polyanthes____		0	0	0	0	0	1	0	0	0	1	0	0	0	0	0	0	0	0	0	0	0	0	0	0	0	0	0	0	0	0	0	0	1	0	0	0
Paniceae	SubCladeA	Dichanthelium		Dichanthelium_portoricense..		0	0	0	0	0	1	0	0	0	1	0	0	0	0	0	0	0	0	0	0	0	0	0	0	0	0	0	0	0	0	0	0	1	0	0	0
Paniceae	SubCladeA	Dichanthelium		Dichanthelium_pycnoclados		0	0	0	0	0	1	0	0	0	1	0	0	0	0	0	0	0	0	0	0	0	0	0	0	0	0	0	0	0	0	0	0	1	0	0	0
Paniceae	SubCladeA	Dichanthelium		Dichanthelium_ravenelii_____		0	0	0	0	0	1	0	0	0	1	0	0	0	0	0	0	0	0	0	0	0	0	0	0	0	0	0	0	0	0	0	0	1	0	0	0
Paniceae	SubCladeA	Dichanthelium	*	Dichanthelium_sabulorum		0	0	0	0	0	1	0	0	0	1	0	0	0	0	0	0	0	0	0	0	0	0	0	0	0	0	0	0	0	0	0	0	1	0	0	0
Paniceae	SubCladeA	Dichanthelium		Dichanthelium_scabriusculu..		0	0	0	0	0	1	0	0	0	1	0	0	0	0	0	0	0	0	0	0	0	0	0	0	0	0	0	0	0	0	0	0	1	0	0	0
Paniceae	SubCladeA	Dichanthelium		Dichanthelium_sciurotis_____		0	0	0	0	0	1	0	0	0	1	0	0	0	0	0	0	0	0	0	0	0	0	0	0	0	0	0	0	0	0	0	0	1	0	0	0
Paniceae	SubCladeA	Dichanthelium		Dichanthelium_scoparium_____		0	0	0	0	0	1	0	0	0	1	0	0	0	0	0	0	0	0	0	0	0	0	0	0	0	0	0	0	0	0	0	0	1	0	0	0
Paniceae	SubCladeA	Dichanthelium		Dichanthelium_sphaerocarpo..		0	0	0	0	0	1	0	0	0	1	0	0	0	0	0	0	0	0	0	0	0	0	0	0	0	0	0	0	0	0	0	0	1	0	0	0
Paniceae	SubCladeA	Dichanthelium		Dichanthelium_stigmosum_____		0	0	0	0	0	1	0	0	0	1	0	0	0	0	0	0	0	0	0	0	0	0	0	0	0	0	0	0	0	0	0	0	1	0	0	0
Paniceae	SubCladeA	Dichanthelium		Dichanthelium_stipiflorum___		0	0	0	0	0	1	0	0	0	1	0	0	0	0	0	0	0	0	0	0	0	0	0	0	0	0	0	0	0	0	0	0	1	0	0	0
Paniceae	SubCladeA	Dichanthelium		Dichanthelium_strigosum_____		0	0	0	0	0	1	0	0	0	1	0	0	0	0	0	0	0	0	0	0	0	0	0	0	0	0	0	0	0	0	0	0	1	0	0	0
Paniceae	SubCladeA	Dichanthelium		Dichanthelium_umbonulatum___		0	0	0	0	0	1	0	0	0	1	0	0	0	0	0	0	0	0	0	0	0	0	0	0	0	0	0	0	0	0	0	0	1	0	0	0
Paniceae	SubCladeA	Dichanthelium		Dichanthelium_viscidellum___		0	0	0	0	0	1	0	0	0	1	0	0	0	0	0	0	0	0	0	0	0	0	0	0	0	0	0	0	0	0	0	0	1	0	0	0
Paniceae	SubCladeA	Dichanthelium		Dichanthelium_wilcoxianum___		0	0	0	0	0	1	0	0	0	1	0	0	0	0	0	0	0	0	0	0	0	0	0	0	0	0	0	0	0	0	0	0	1	0	0	0
Paniceae	SubCladeA	Dichanthelium		Dichanthelium_xanthophysum		0	0	0	0	0	1	0	0	0	1	0	0	0	0	0	0	0	0	0	0	0	0	0	0	0	0	0	0	0	0	0	0	1	0	0	0
Paniceae	SubCladeA		*	Panicum_adenophorum		0	0	0	0	0	1	0	0	0	1	0	0	0	0	0	0	0	0	0	0	0	0	0	0	0	0	0	0	0	0	0	0	1	0	0	0
Paniceae	SubCladeA		*	Panicum_claytonii		0	0	0	0	0	1	0	0	0	1	0	0	0	0	0	0	0	0	0	0	0	0	0	0	0	0	0	0	0	0	0	0	1	0	0	0
Paniceae	SubCladeB		*	Panicum_bartlettii		0	0	0	0	0	1	0	0	0	1	0	0	0	0	0	0	0	0	0	0	0	0	0	0	0	0	0	0	0	0	0	0	0	1	0	0
Paniceae	SubCladeB		*	Panicum_brevifolium		0	0	0	0	0	1	0	0	0	1	0	0	0	0	0	0	0	0	0	0	0	0	0	0	0	0	0	0	0	0	0	0	0	1	0	0
Paniceae	SubCladeB		*	Panicum_heterostachyum		0	0	0	0	0	1	0	0	0	1	0	0	0	0	0	0	0	0	0	0	0	0	0	0	0	0	0	0	0	0	0	0	0	1	0	0
Paniceae	SubCladeB		*	Panicum_hirtum		0	0	0	0	0	1	0	0	0	1	0	0	0	0	0	0	0	0	0	0	0	0	0	0	0	0	0	0	0	0	0	0	0	1	0	0
Paniceae	SubCladeB		*	Panicum_millegrana		0	0	0	0	0	1	0	0	0	1	0	0	0	0	0	0	0	0	0	0	0	0	0	0	0	0	0	0	0	0	0	0	0	1	0	0
Paniceae	SubCladeB		*	Panicum_sellowii		0	0	0	0	0	1	0	0	0	1	0	0	0	0	0	0	0	0	0	0	0	0	0	0	0	0	0	0	0	0	0	0	0	1	0	0
Paniceae	SubCladeB		*	Panicum_trichanthum		0	0	0	0	0	1	0	0	0	1	0	0	0	0	0	0	0	0	0	0	0	0	0	0	0	0	0	0	0	0	0	0	0	1	0	0
Paniceae	SubCladeB		*	Panicum_trichoides		0	0	0	0	0	1	0	0	0	1	0	0	0	0	0	0	0	0	0	0	0	0	0	0	0	0	0	0	0	0	0	0	0	1	0	0
Paniceae	SubCladeB		*	Panicum_verrucosum		0	0	0	0	0	1	0	0	0	1	0	0	0	0	0	0	0	0	0	0	0	0	0	0	0	0	0	0	0	0	0	0	0	1	0	0
Paniceae	SubCladeB	Sacciolepis	*	Sacciolepis_africana		0	0	0	0	0	1	0	0	0	1	0	0	0	0	0	0	0	0	0	0	0	0	0	0	0	0	0	0	0	0	0	0	0	1	0	0
Paniceae	SubCladeB	Sacciolepis	*	Sacciolepis_angustissima_		0	0	0	0	0	1	0	0	0	1	0	0	0	0	0	0	0	0	0	0	0	0	0	0	0	0	0	0	0	0	0	0	0	1	0	0
Paniceae	SubCladeB	Sacciolepis		Sacciolepis_ciliocincta__		0	0	0	0	0	1	0	0	0	1	0	0	0	0	0	0	0	0	0	0	0	0	0	0	0	0	0	0	0	0	0	0	0	1	0	0
Paniceae	SubCladeB	Sacciolepis		Sacciolepis_curvata______		0	0	0	0	0	1	0	0	0	1	0	0	0	0	0	0	0	0	0	0	0	0	0	0	0	0	0	0	0	0	0	0	0	1	0	0
Paniceae	SubCladeB	Sacciolepis		Sacciolepis_cymbiandra___		0	0	0	0	0	1	0	0	0	1	0	0	0	0	0	0	0	0	0	0	0	0	0	0	0	0	0	0	0	0	0	0	0	1	0	0
Paniceae	SubCladeB	Sacciolepis		Sacciolepis_chevalieri___		0	0	0	0	0	1	0	0	0	1	0	0	0	0	0	0	0	0	0	0	0	0	0	0	0	0	0	0	0	0	0	0	0	1	0	0
Paniceae	SubCladeB	Sacciolepis	*	Sacciolepis_indica		0	0	0	0	0	1	0	0	0	1	0	0	0	0	0	0	0	0	0	0	0	0	0	0	0	0	0	0	0	0	0	0	0	1	0	0
Paniceae	SubCladeB	Sacciolepis		Sacciolepis_micrococca___		0	0	0	0	0	1	0	0	0	1	0	0	0	0	0	0	0	0	0	0	0	0	0	0	0	0	0	0	0	0	0	0	0	1	0	0
Paniceae	SubCladeB	Sacciolepis		Sacciolepis_myosuroides__		0	0	0	0	0	1	0	0	0	1	0	0	0	0	0	0	0	0	0	0	0	0	0	0	0	0	0	0	0	0	0	0	0	1	0	0
Paniceae	SubCladeB	Sacciolepis	*	Sacciolepis_myuros		0	0	0	0	0	1	0	0	0	1	0	0	0	0	0	0	0	0	0	0	0	0	0	0	0	0	0	0	0	0	0	0	0	1	0	0
Paniceae	SubCladeB	Sacciolepis		Sacciolepis_otachyrioides		0	0	0	0	0	1	0	0	0	1	0	0	0	0	0	0	0	0	0	0	0	0	0	0	0	0	0	0	0	0	0	0	0	1	0	0
Paniceae	SubCladeB	Sacciolepis		Sacciolepis_striata______		0	0	0	0	0	1	0	0	0	1	0	0	0	0	0	0	0	0	0	0	0	0	0	0	0	0	0	0	0	0	0	0	0	1	0	0
Paniceae	SubCladeB	Sacciolepis		Sacciolepis_typhura______		0	0	0	0	0	1	0	0	0	1	0	0	0	0	0	0	0	0	0	0	0	0	0	0	0	0	0	0	0	0	0	0	0	1	0	0
Paniceae	SubCladeB	Sacciolepis	*	Sacciolepis_vilvoides		0	0	0	0	0	1	0	0	0	1	0	0	0	0	0	0	0	0	0	0	0	0	0	0	0	0	0	0	0	0	0	0	0	1	0	0
Paniceae	SubCladeB	Trichanthecium	*	Trichanthecium_arctum		0	0	0	0	0	1	0	0	0	1	0	0	0	0	0	0	0	0	0	0	0	0	0	0	0	0	0	0	0	0	0	0	0	1	0	0
Paniceae	SubCladeB	Trichanthecium	*	Trichanthecium_brazzavillense		0	0	0	0	0	1	0	0	0	1	0	0	0	0	0	0	0	0	0	0	0	0	0	0	0	0	0	0	0	0	0	0	0	1	0	0
Paniceae	SubCladeB	Trichanthecium	*	Trichanthecium_caaguazuense		0	0	0	0	0	1	0	0	0	1	0	0	0	0	0	0	0	0	0	0	0	0	0	0	0	0	0	0	0	0	0	0	0	1	0	0
Paniceae	SubCladeB	Trichanthecium	*	Trichanthecium_cyanescens		0	0	0	0	0	1	0	0	0	1	0	0	0	0	0	0	0	0	0	0	0	0	0	0	0	0	0	0	0	0	0	0	0	1	0	0
Paniceae	SubCladeB	Trichanthecium	*	Trichanthecium_dinklagei		0	0	0	0	0	1	0	0	0	1	0	0	0	0	0	0	0	0	0	0	0	0	0	0	0	0	0	0	0	0	0	0	0	1	0	0
Paniceae	SubCladeB	Trichanthecium	*	Trichanthecium_distichophyllum		0	0	0	0	0	1	0	0	0	1	0	0	0	0	0	0	0	0	0	0	0	0	0	0	0	0	0	0	0	0	0	0	0	1	0	0
Paniceae	SubCladeB	Trichanthecium	*	Trichanthecium_gracilicaule		0	0	0	0	0	1	0	0	0	1	0	0	0	0	0	0	0	0	0	0	0	0	0	0	0	0	0	0	0	0	0	0	0	1	0	0
Paniceae	SubCladeB	Trichanthecium	*	Trichanthecium_granuliferum		0	0	0	0	0	1	0	0	0	1	0	0	0	0	0	0	0	0	0	0	0	0	0	0	0	0	0	0	0	0	0	0	0	1	0	0
Paniceae	SubCladeB	Trichanthecium	*	Trichanthecium_micranthum		0	0	0	0	0	1	0	0	0	1	0	0	0	0	0	0	0	0	0	0	0	0	0	0	0	0	0	0	0	0	0	0	0	1	0	0
Paniceae	SubCladeB	Trichanthecium		Trichanthecium_mueense______		0	0	0	0	0	1	0	0	0	1	0	0	0	0	0	0	0	0	0	0	0	0	0	0	0	0	0	0	0	0	0	0	0	1	0	0
Paniceae	SubCladeB	Trichanthecium	*	Trichanthecium_natalense		0	0	0	0	0	1	0	0	0	1	0	0	0	0	0	0	0	0	0	0	0	0	0	0	0	0	0	0	0	0	0	0	0	1	0	0
Paniceae	SubCladeB	Trichanthecium		Trichanthecium_nervatum_____		0	0	0	0	0	1	0	0	0	1	0	0	0	0	0	0	0	0	0	0	0	0	0	0	0	0	0	0	0	0	0	0	0	1	0	0
Paniceae	SubCladeB	Trichanthecium	*	Trichanthecium_nervosum		0	0	0	0	0	1	0	0	0	1	0	0	0	0	0	0	0	0	0	0	0	0	0	0	0	0	0	0	0	0	0	0	0	1	0	0
Paniceae	SubCladeB	Trichanthecium		Trichanthecium_orinocanum___		0	0	0	0	0	1	0	0	0	1	0	0	0	0	0	0	0	0	0	0	0	0	0	0	0	0	0	0	0	0	0	0	0	1	0	0
Paniceae	SubCladeB	Trichanthecium		Trichanthecium_pandum_______		0	0	0	0	0	1	0	0	0	1	0	0	0	0	0	0	0	0	0	0	0	0	0	0	0	0	0	0	0	0	0	0	0	1	0	0
Paniceae	SubCladeB	Trichanthecium	*	Trichanthecium_parvifolium		0	0	0	0	0	1	0	0	0	1	0	0	0	0	0	0	0	0	0	0	0	0	0	0	0	0	0	0	0	0	0	0	0	1	0	0
Paniceae	SubCladeB	Trichanthecium	*	Trichanthecium_polycomum		0	0	0	0	0	1	0	0	0	1	0	0	0	0	0	0	0	0	0	0	0	0	0	0	0	0	0	0	0	0	0	0	0	1	0	0
Paniceae	SubCladeB	Trichanthecium		Trichanthecium_praealtum____		0	0	0	0	0	1	0	0	0	1	0	0	0	0	0	0	0	0	0	0	0	0	0	0	0	0	0	0	0	0	0	0	0	1	0	0
Paniceae	SubCladeB	Trichanthecium	*	Trichanthecium_pseudisachne		0	0	0	0	0	1	0	0	0	1	0	0	0	0	0	0	0	0	0	0	0	0	0	0	0	0	0	0	0	0	0	0	0	1	0	0
Paniceae	SubCladeB	Trichanthecium	*	Trichanthecium_pyrularium		0	0	0	0	0	1	0	0	0	1	0	0	0	0	0	0	0	0	0	0	0	0	0	0	0	0	0	0	0	0	0	0	0	1	0	0
Paniceae	SubCladeB	Trichanthecium	*	Trichanthecium_rivale		0	0	0	0	0	1	0	0	0	1	0	0	0	0	0	0	0	0	0	0	0	0	0	0	0	0	0	0	0	0	0	0	0	1	0	0
Paniceae	SubCladeB	Trichanthecium	*	Trichanthecium_schwackeanum		0	0	0	0	0	1	0	0	0	1	0	0	0	0	0	0	0	0	0	0	0	0	0	0	0	0	0	0	0	0	0	0	0	1	0	0
Paniceae	SubCladeB	Trichanthecium	*	Trichanthecium_tenellum		0	0	0	0	0	1	0	0	0	1	0	0	0	0	0	0	0	0	0	0	0	0	0	0	0	0	0	0	0	0	0	0	0	1	0	0
Paniceae	SubCladeB	Trichanthecium	*	Trichanthecium_wettsteinii		0	0	0	0	0	1	0	0	0	1	0	0	0	0	0	0	0	0	0	0	0	0	0	0	0	0	0	0	0	0	0	0	0	1	0	0
Paniceae	SubCladeC		*	Homopholis_belsonii		0	0	0	0	0	1	0	0	0	1	0	0	0	0	0	0	0	0	0	0	0	0	0	0	0	0	0	0	0	0	0	0	0	0	1	0
Paniceae	SubCladeC		*	Walwhalleya_subxerophila		0	0	0	0	0	1	0	0	0	1	0	0	0	0	0	0	0	0	0	0	0	0	0	0	0	0	0	0	0	0	0	0	0	0	1	0
Paspaleae	Arthropogoninae		*	Achlaena_piptostachya		0	0	0	0	0	0	1	0	0	1	1	0	0	0	1	0	0	0	0	0	0	0	0	0	0	0	0	0	0	0	0	0	0	0	0	0
Paspaleae	Arthropogoninae		*	Altoparadisium_chapadense		0	0	0	0	0	0	1	0	0	1	1	0	0	0	1	0	0	0	0	0	0	0	0	0	0	0	0	0	0	0	0	0	0	0	0	0
Paspaleae	Arthropogoninae	Apochloa	*	Apochloa_animara		0	0	0	0	0	0	1	0	0	1	1	0	0	0	1	1	0	0	0	0	0	0	0	0	0	0	0	0	0	0	0	0	0	0	0	0
Paspaleae	Arthropogoninae	Apochloa		Apochloa_bahiense		0	0	0	0	0	0	1	0	0	1	1	0	0	0	1	1	0	0	0	0	0	0	0	0	0	0	0	0	0	0	0	0	0	0	0	0
Paspaleae	Arthropogoninae	Apochloa	*	Apochloa_cipoense_		0	0	0	0	0	0	1	0	0	1	1	0	0	0	1	1	0	0	0	0	0	0	0	0	0	0	0	0	0	0	0	0	0	0	0	0
Paspaleae	Arthropogoninae	Apochloa	*	Apochloa_chnoodes		0	0	0	0	0	0	1	0	0	1	1	0	0	0	1	1	0	0	0	0	0	0	0	0	0	0	0	0	0	0	0	0	0	0	0	0
Paspaleae	Arthropogoninae	Apochloa	*	Apochloa_euprepes		0	0	0	0	0	0	1	0	0	1	1	0	0	0	1	1	0	0	0	0	0	0	0	0	0	0	0	0	0	0	0	0	0	0	0	0
Paspaleae	Arthropogoninae	Apochloa	*	Apochloa_lorea_		0	0	0	0	0	0	1	0	0	1	1	0	0	0	1	1	0	0	0	0	0	0	0	0	0	0	0	0	0	0	0	0	0	0	0	0
Paspaleae	Arthropogoninae	Apochloa	*	Apochloa_molinioides		0	0	0	0	0	0	1	0	0	1	1	0	0	0	1	1	0	0	0	0	0	0	0	0	0	0	0	0	0	0	0	0	0	0	0	0
Paspaleae	Arthropogoninae	Apochloa	*	Apochloa_poliophylla		0	0	0	0	0	0	1	0	0	1	1	0	0	0	1	1	0	0	0	0	0	0	0	0	0	0	0	0	0	0	0	0	0	0	0	0
Paspaleae	Arthropogoninae	Apochloa		Apochloa_sipapoense_		0	0	0	0	0	0	1	0	0	1	1	0	0	0	1	1	0	0	0	0	0	0	0	0	0	0	0	0	0	0	0	0	0	0	0	0
Paspaleae	Arthropogoninae	Apochloa	*	Apochloa_subtiramulosa		0	0	0	0	0	0	1	0	0	1	1	0	0	0	1	1	0	0	0	0	0	0	0	0	0	0	0	0	0	0	0	0	0	0	0	0
Paspaleae	Arthropogoninae		*	Arthropogon_villosus		0	0	0	0	0	0	1	0	0	1	1	0	0	0	1	0	0	0	0	0	0	0	0	0	0	0	0	0	0	0	0	0	0	0	0	0
Paspaleae	Arthropogoninae		*	Canastra_aristella		0	0	0	0	0	0	1	0	0	1	1	0	0	0	1	0	0	0	0	0	0	0	0	0	0	0	0	0	0	0	0	0	0	0	0	0
Paspaleae	Arthropogoninae		*	Canastra_lanceolata		0	0	0	0	0	0	1	0	0	1	1	0	0	0	1	0	0	0	0	0	0	0	0	0	0	0	0	0	0	0	0	0	0	0	0	0
Paspaleae	Arthropogoninae	Coleataenia	*	Coleataenia_anceps		0	0	0	0	0	0	1	0	0	1	1	0	0	0	1	0	0	0	0	0	0	0	0	0	0	0	0	0	0	0	0	0	0	0	0	0
Paspaleae	Arthropogoninae	Coleataenia	*	Coleataenia_caricoides		0	0	0	0	0	0	1	0	0	1	1	0	0	0	1	0	0	0	0	0	0	0	0	0	0	0	0	0	0	0	0	0	0	0	0	0
Paspaleae	Arthropogoninae	Coleataenia	*	Coleataenia_longifolia		0	0	0	0	0	0	1	0	0	1	1	0	0	0	1	0	0	0	0	0	0	0	0	0	0	0	0	0	0	0	0	0	0	0	0	0
Paspaleae	Arthropogoninae	Coleataenia	*	Coleataenia_prionitis		0	0	0	0	0	0	1	0	0	1	1	0	0	0	1	0	0	0	0	0	0	0	0	0	0	0	0	0	0	0	0	0	0	0	0	0
Paspaleae	Arthropogoninae	Coleataenia	*	Coleataenia_stenodes		0	0	0	0	0	0	1	0	0	1	1	0	0	0	1	0	0	0	0	0	0	0	0	0	0	0	0	0	0	0	0	0	0	0	0	0
Paspaleae	Arthropogoninae	Coleataenia	*	Coleataenia_tenera		0	0	0	0	0	0	1	0	0	1	1	0	0	0	1	0	0	0	0	0	0	0	0	0	0	0	0	0	0	0	0	0	0	0	0	0
Paspaleae	Arthropogoninae		*	Cyphonanthus_discrepans		0	0	0	0	0	0	1	0	0	1	1	0	0	0	1	0	0	0	0	0	0	0	0	0	0	0	0	0	0	0	0	0	0	0	0	0
Paspaleae	Arthropogoninae			Homolepis_aturensis		0	0	0	0	0	0	1	0	0	1	1	0	0	0	1	0	0	0	0	0	0	0	0	0	0	0	0	0	0	0	0	0	0	0	0	0
Paspaleae	Arthropogoninae		*	Homolepis_glutinosa		0	0	0	0	0	0	1	0	0	1	1	0	0	0	1	0	0	0	0	0	0	0	0	0	0	0	0	0	0	0	0	0	0	0	0	0
Paspaleae	Arthropogoninae		*	Homolepis_isocalycia		0	0	0	0	0	0	1	0	0	1	1	0	0	0	1	0	0	0	0	0	0	0	0	0	0	0	0	0	0	0	0	0	0	0	0	0
Paspaleae	Arthropogoninae			Homolepis_longispicula		0	0	0	0	0	0	1	0	0	1	1	0	0	0	1	0	0	0	0	0	0	0	0	0	0	0	0	0	0	0	0	0	0	0	0	0
Paspaleae	Arthropogoninae			Homolepis_villaricensis		0	0	0	0	0	0	1	0	0	1	1	0	0	0	1	0	0	0	0	0	0	0	0	0	0	0	0	0	0	0	0	0	0	0	0	0
Paspaleae	Arthropogoninae		*	Keratochlaena_rigidifolia		0	0	0	0	0	0	1	0	0	1	1	0	0	0	1	0	0	0	0	0	0	0	0	0	0	0	0	0	0	0	0	0	0	0	0	0
Paspaleae	Arthropogoninae	Mesosetum		Mesosetum_blakei_		0	0	0	0	0	0	1	0	0	1	1	0	0	0	1	0	0	0	0	0	0	0	0	0	0	0	0	0	0	0	0	0	0	0	0	0
Paspaleae	Arthropogoninae	Mesosetum	*	Mesosetum_cayennense		0	0	0	0	0	0	1	0	0	1	1	0	0	0	1	0	0	0	0	0	0	0	0	0	0	0	0	0	0	0	0	0	0	0	0	0
Paspaleae	Arthropogoninae	Mesosetum	*	Mesosetum_chaseae		0	0	0	0	0	0	1	0	0	1	1	0	0	0	1	0	0	0	0	0	0	0	0	0	0	0	0	0	0	0	0	0	0	0	0	0
Paspaleae	Arthropogoninae	Mesosetum		Mesosetum_ferrugineum		0	0	0	0	0	0	1	0	0	1	1	0	0	0	1	0	0	0	0	0	0	0	0	0	0	0	0	0	0	0	0	0	0	0	0	0
Paspaleae	Arthropogoninae	Mesosetum		Mesosetum_filifolium_		0	0	0	0	0	0	1	0	0	1	1	0	0	0	1	0	0	0	0	0	0	0	0	0	0	0	0	0	0	0	0	0	0	0	0	0
Paspaleae	Arthropogoninae	Mesosetum		Mesosetum_gibbosum		0	0	0	0	0	0	1	0	0	1	1	0	0	0	1	0	0	0	0	0	0	0	0	0	0	0	0	0	0	0	0	0	0	0	0	0
Paspaleae	Arthropogoninae	Mesosetum	*	Mesosetum_loliiforme		0	0	0	0	0	0	1	0	0	1	1	0	0	0	1	0	0	0	0	0	0	0	0	0	0	0	0	0	0	0	0	0	0	0	0	0
Paspaleae	Arthropogoninae	Mesosetum		Mesosetum_pappophorum		0	0	0	0	0	0	1	0	0	1	1	0	0	0	1	0	0	0	0	0	0	0	0	0	0	0	0	0	0	0	0	0	0	0	0	0
Paspaleae	Arthropogoninae	Mesosetum		Mesosetum_penicillatum		0	0	0	0	0	0	1	0	0	1	1	0	0	0	1	0	0	0	0	0	0	0	0	0	0	0	0	0	0	0	0	0	0	0	0	0
Paspaleae	Arthropogoninae	Mesosetum		Mesosetum_pittieri		0	0	0	0	0	0	1	0	0	1	1	0	0	0	1	0	0	0	0	0	0	0	0	0	0	0	0	0	0	0	0	0	0	0	0	0
Paspaleae	Arthropogoninae	Mesosetum		Mesosetum_rottboellioides		0	0	0	0	0	0	1	0	0	1	1	0	0	0	1	0	0	0	0	0	0	0	0	0	0	0	0	0	0	0	0	0	0	0	0	0
Paspaleae	Arthropogoninae	Mesosetum		Mesosetum_stoloniferum		0	0	0	0	0	0	1	0	0	1	1	0	0	0	1	0	0	0	0	0	0	0	0	0	0	0	0	0	0	0	0	0	0	0	0	0
Paspaleae	Arthropogoninae		*	Oncorachis_ramosa		0	0	0	0	0	0	1	0	0	1	1	0	0	0	1	0	0	0	0	0	0	0	0	0	0	0	0	0	0	0	0	0	0	0	0	0
Paspaleae	Arthropogoninae		*	Oplismenopsis_najada		0	0	0	0	0	0	1	0	0	1	1	0	0	0	1	0	0	0	0	0	0	0	0	0	0	0	0	0	0	0	0	0	0	0	0	0
Paspaleae	Arthropogoninae		*	Phanopyrum_gymnocarpon		0	0	0	0	0	0	1	0	0	1	1	0	0	0	1	0	0	0	0	0	0	0	0	0	0	0	0	0	0	0	0	0	0	0	0	0
Paspaleae	Arthropogoninae		*	Stephostachys_mertensii		0	0	0	0	0	0	1	0	0	1	1	0	0	0	1	0	0	0	0	0	0	0	0	0	0	0	0	0	0	0	0	0	0	0	0	0
Paspaleae	Arthropogoninae		*	Tatianyx_arnacites		0	0	0	0	0	0	1	0	0	1	1	0	0	0	1	0	0	0	0	0	0	0	0	0	0	0	0	0	0	0	0	0	0	0	0	0
Paspaleae	Otachyriinae	Anthaenantia	*	Anthaenantia_lanata		0	0	0	0	0	0	1	0	0	1	1	0	0	1	0	0	1	0	0	0	0	0	0	0	0	0	0	0	0	0	0	0	0	0	0	0
Paspaleae	Otachyriinae	Anthaenantia	*	Anthaenantia_rufa		0	0	0	0	0	0	1	0	0	1	1	0	0	1	0	0	1	0	0	0	0	0	0	0	0	0	0	0	0	0	0	0	0	0	0	0
Paspaleae	Otachyriinae	Anthaenantia		Anthaenantia_villosa		0	0	0	0	0	0	1	0	0	1	1	0	0	1	0	0	1	0	0	0	0	0	0	0	0	0	0	0	0	0	0	0	0	0	0	0
Paspaleae	Otachyriinae		*	Dallwatsonia_felliana		0	0	0	0	0	0	1	0	0	1	1	0	0	1	0	0	0	0	0	0	0	0	0	0	0	0	0	0	0	0	0	0	0	0	0	0
Paspaleae	Otachyriinae	Hymenachne	*	Hymenachne_amplexicaulis		0	0	0	0	0	0	1	0	0	1	1	0	0	1	0	0	0	0	0	0	0	0	0	0	0	0	0	0	0	0	0	0	0	0	0	0
Paspaleae	Otachyriinae	Hymenachne	*	Hymenachne_donacifolia		0	0	0	0	0	0	1	0	0	1	1	0	0	1	0	0	0	0	0	0	0	0	0	0	0	0	0	0	0	0	0	0	0	0	0	0
Paspaleae	Otachyriinae	Hymenachne	*	Hymenachne_grumosa		0	0	0	0	0	0	1	0	0	1	1	0	0	1	0	0	0	0	0	0	0	0	0	0	0	0	0	0	0	0	0	0	0	0	0	0
Paspaleae	Otachyriinae	Hymenachne	*	Hymenachne_pernambucensis		0	0	0	0	0	0	1	0	0	1	1	0	0	1	0	0	0	0	0	0	0	0	0	0	0	0	0	0	0	0	0	0	0	0	0	0
Paspaleae	Otachyriinae	Otachyrium		Otachyrium_aquaticum		0	0	0	0	0	0	1	0	0	1	1	0	0	1	0	0	0	0	0	0	0	0	0	0	0	0	0	0	0	0	0	0	0	0	0	0
Paspaleae	Otachyriinae	Otachyrium		Otachyrium_grandiflorum		0	0	0	0	0	0	1	0	0	1	1	0	0	1	0	0	0	0	0	0	0	0	0	0	0	0	0	0	0	0	0	0	0	0	0	0
Paspaleae	Otachyriinae	Otachyrium		Otachyrium_seminudum		0	0	0	0	0	0	1	0	0	1	1	0	0	1	0	0	0	0	0	0	0	0	0	0	0	0	0	0	0	0	0	0	0	0	0	0
Paspaleae	Otachyriinae	Otachyrium		Otachyrium_succisum		0	0	0	0	0	0	1	0	0	1	1	0	0	1	0	0	0	0	0	0	0	0	0	0	0	0	0	0	0	0	0	0	0	0	0	0
Paspaleae	Otachyriinae	Otachyrium	*	Otachyrium_versicolor		0	0	0	0	0	0	1	0	0	1	1	0	0	1	0	0	0	0	0	0	0	0	0	0	0	0	0	0	0	0	0	0	0	0	0	0
Paspaleae	Otachyriinae		*	Panicum_hylaeicum		0	0	0	0	0	0	1	0	0	1	1	0	0	1	0	0	0	0	0	0	0	0	0	0	0	0	0	0	0	0	0	0	0	0	0	0
Paspaleae	Otachyriinae		*	Panicum_pilosum		0	0	0	0	0	0	1	0	0	1	1	0	0	1	0	0	0	0	0	0	0	0	0	0	0	0	0	0	0	0	0	0	0	0	0	0
Paspaleae	Otachyriinae		*	Plagiantha_tenella		0	0	0	0	0	0	1	0	0	1	1	0	0	1	0	0	0	0	0	0	0	0	0	0	0	0	0	0	0	0	0	0	0	0	0	0
Paspaleae	Otachyriinae	Steinchisma	*	Steinchisma_decipiens		0	0	0	0	0	0	1	0	0	1	1	0	0	1	0	0	0	1	0	0	0	0	0	0	0	0	0	0	0	0	0	0	0	0	0	0
Paspaleae	Otachyriinae	Steinchisma	*	Steinchisma_hians		0	0	0	0	0	0	1	0	0	1	1	0	0	1	0	0	0	1	0	0	0	0	0	0	0	0	0	0	0	0	0	0	0	0	0	0
Paspaleae	Otachyriinae	Steinchisma	*	Steinchisma_laxa		0	0	0	0	0	0	1	0	0	1	1	0	0	1	0	0	0	1	0	0	0	0	0	0	0	0	0	0	0	0	0	0	0	0	0	0
Paspaleae	Otachyriinae	Steinchisma	*	Steinchisma_spathellosa		0	0	0	0	0	0	1	0	0	1	1	0	0	1	0	0	0	1	0	0	0	0	0	0	0	0	0	0	0	0	0	0	0	0	0	0
Paspaleae	Otachyriinae	Steinchisma		Steinchisma_stenophyllum		0	0	0	0	0	0	1	0	0	1	1	0	0	1	0	0	0	1	0	0	0	0	0	0	0	0	0	0	0	0	0	0	0	0	0	0
Paspaleae	Paspalinae	Paspalum	*	Anthaenantiopsis_rojasiana		0	0	0	0	0	0	1	0	0	1	1	0	1	0	0	0	0	0	0	0	0	1	0	0	0	0	0	0	0	0	0	0	0	0	0	0
Paspaleae	Paspalinae	Axonopus	*	Axonopus_anceps		0	0	0	0	0	0	1	0	0	1	1	0	1	0	0	0	0	0	1	0	0	0	0	0	0	0	0	0	0	0	0	0	0	0	0	0
Paspaleae	Paspalinae	Axonopus		Axonopus_andinus_		0	0	0	0	0	0	1	0	0	1	1	0	1	0	0	0	0	0	1	0	0	0	0	0	0	0	0	0	0	0	0	0	0	0	0	0
Paspaleae	Paspalinae	Axonopus		Axonopus_argentinus_____		0	0	0	0	0	0	1	0	0	1	1	0	1	0	0	0	0	0	1	0	0	0	0	0	0	0	0	0	0	0	0	0	0	0	0	0
Paspaleae	Paspalinae	Axonopus		Axonopus_aureus_		0	0	0	0	0	0	1	0	0	1	1	0	1	0	0	0	0	0	1	0	0	0	0	0	0	0	0	0	0	0	0	0	0	0	0	0
Paspaleae	Paspalinae	Axonopus		Axonopus_boliviensis____		0	0	0	0	0	0	1	0	0	1	1	0	1	0	0	0	0	0	1	0	0	0	0	0	0	0	0	0	0	0	0	0	0	0	0	0
Paspaleae	Paspalinae	Axonopus		Axonopus_brasiliensis		0	0	0	0	0	0	1	0	0	1	1	0	1	0	0	0	0	0	1	0	0	0	0	0	0	0	0	0	0	0	0	0	0	0	0	0
Paspaleae	Paspalinae	Axonopus		Axonopus_canescens		0	0	0	0	0	0	1	0	0	1	1	0	1	0	0	0	0	0	1	0	0	0	0	0	0	0	0	0	0	0	0	0	0	0	0	0
Paspaleae	Paspalinae	Axonopus		Axonopus_capillaris_		0	0	0	0	0	0	1	0	0	1	1	0	1	0	0	0	0	0	1	0	0	0	0	0	0	0	0	0	0	0	0	0	0	0	0	0
Paspaleae	Paspalinae	Axonopus		Axonopus_casiquiarensis_		0	0	0	0	0	0	1	0	0	1	1	0	1	0	0	0	0	0	1	0	0	0	0	0	0	0	0	0	0	0	0	0	0	0	0	0
Paspaleae	Paspalinae	Axonopus		Axonopus_caulescens_		0	0	0	0	0	0	1	0	0	1	1	0	1	0	0	0	0	0	1	0	0	0	0	0	0	0	0	0	0	0	0	0	0	0	0	0
Paspaleae	Paspalinae	Axonopus		Axonopus_centralis		0	0	0	0	0	0	1	0	0	1	1	0	1	0	0	0	0	0	1	0	0	0	0	0	0	0	0	0	0	0	0	0	0	0	0	0
Paspaleae	Paspalinae	Axonopus		Axonopus_comans_________		0	0	0	0	0	0	1	0	0	1	1	0	1	0	0	0	0	0	1	0	0	0	0	0	0	0	0	0	0	0	0	0	0	0	0	0
Paspaleae	Paspalinae	Axonopus		Axonopus_complanatus____		0	0	0	0	0	0	1	0	0	1	1	0	1	0	0	0	0	0	1	0	0	0	0	0	0	0	0	0	0	0	0	0	0	0	0	0
Paspaleae	Paspalinae	Axonopus		Axonopus_compressus_		0	0	0	0	0	0	1	0	0	1	1	0	1	0	0	0	0	0	1	0	0	0	0	0	0	0	0	0	0	0	0	0	0	0	0	0
Paspaleae	Paspalinae	Axonopus		Axonopus_cuatrecasasii		0	0	0	0	0	0	1	0	0	1	1	0	1	0	0	0	0	0	1	0	0	0	0	0	0	0	0	0	0	0	0	0	0	0	0	0
Paspaleae	Paspalinae	Axonopus		Axonopus_chrysoblepharis		0	0	0	0	0	0	1	0	0	1	1	0	1	0	0	0	0	0	1	0	0	0	0	0	0	0	0	0	0	0	0	0	0	0	0	0
Paspaleae	Paspalinae	Axonopus		Axonopus_deludens_______		0	0	0	0	0	0	1	0	0	1	1	0	1	0	0	0	0	0	1	0	0	0	0	0	0	0	0	0	0	0	0	0	0	0	0	0
Paspaleae	Paspalinae	Axonopus		Axonopus_elegantulus		0	0	0	0	0	0	1	0	0	1	1	0	1	0	0	0	0	0	1	0	0	0	0	0	0	0	0	0	0	0	0	0	0	0	0	0
Paspaleae	Paspalinae	Axonopus		Axonopus_eminens________		0	0	0	0	0	0	1	0	0	1	1	0	1	0	0	0	0	0	1	0	0	0	0	0	0	0	0	0	0	0	0	0	0	0	0	0
Paspaleae	Paspalinae	Axonopus		Axonopus_equitans_______		0	0	0	0	0	0	1	0	0	1	1	0	1	0	0	0	0	0	1	0	0	0	0	0	0	0	0	0	0	0	0	0	0	0	0	0
Paspaleae	Paspalinae	Axonopus		Axonopus_fastigiatus		0	0	0	0	0	0	1	0	0	1	1	0	1	0	0	0	0	0	1	0	0	0	0	0	0	0	0	0	0	0	0	0	0	0	0	0
Paspaleae	Paspalinae	Axonopus	*	Axonopus_fissifolius		0	0	0	0	0	0	1	0	0	1	1	0	1	0	0	0	0	0	1	0	0	0	0	0	0	0	0	0	0	0	0	0	0	0	0	0
Paspaleae	Paspalinae	Axonopus		Axonopus_flabelliformis_		0	0	0	0	0	0	1	0	0	1	1	0	1	0	0	0	0	0	1	0	0	0	0	0	0	0	0	0	0	0	0	0	0	0	0	0
Paspaleae	Paspalinae	Axonopus		Axonopus_furcatus_______		0	0	0	0	0	0	1	0	0	1	1	0	1	0	0	0	0	0	1	0	0	0	0	0	0	0	0	0	0	0	0	0	0	0	0	0
Paspaleae	Paspalinae	Axonopus		axonopus_grandifolius___		0	0	0	0	0	0	1	0	0	1	1	0	1	0	0	0	0	0	1	0	0	0	0	0	0	0	0	0	0	0	0	0	0	0	0	0
Paspaleae	Paspalinae	Axonopus	*	Axonopus_hydrolithica		0	0	0	0	0	0	1	0	0	1	1	0	1	0	0	0	0	0	1	0	0	0	0	0	0	0	0	0	0	0	0	0	0	0	0	0
Paspaleae	Paspalinae	Axonopus		Axonopus_iridifolius		0	0	0	0	0	0	1	0	0	1	1	0	1	0	0	0	0	0	1	0	0	0	0	0	0	0	0	0	0	0	0	0	0	0	0	0
Paspaleae	Paspalinae	Axonopus		Axonopus_laxiflorus_____		0	0	0	0	0	0	1	0	0	1	1	0	1	0	0	0	0	0	1	0	0	0	0	0	0	0	0	0	0	0	0	0	0	0	0	0
Paspaleae	Paspalinae	Axonopus		Axonopus_leptostachyus		0	0	0	0	0	0	1	0	0	1	1	0	1	0	0	0	0	0	1	0	0	0	0	0	0	0	0	0	0	0	0	0	0	0	0	0
Paspaleae	Paspalinae	Axonopus		Axonopus_longispicus____		0	0	0	0	0	0	1	0	0	1	1	0	1	0	0	0	0	0	1	0	0	0	0	0	0	0	0	0	0	0	0	0	0	0	0	0
Paspaleae	Paspalinae	Axonopus		Axonopus_marginatus_		0	0	0	0	0	0	1	0	0	1	1	0	1	0	0	0	0	0	1	0	0	0	0	0	0	0	0	0	0	0	0	0	0	0	0	0
Paspaleae	Paspalinae	Axonopus		Axonopus_mathewsii		0	0	0	0	0	0	1	0	0	1	1	0	1	0	0	0	0	0	1	0	0	0	0	0	0	0	0	0	0	0	0	0	0	0	0	0
Paspaleae	Paspalinae	Axonopus		Axonopus_micay		0	0	0	0	0	0	1	0	0	1	1	0	1	0	0	0	0	0	1	0	0	0	0	0	0	0	0	0	0	0	0	0	0	0	0	0
Paspaleae	Paspalinae	Axonopus		Axonopus_pellitus		0	0	0	0	0	0	1	0	0	1	1	0	1	0	0	0	0	0	1	0	0	0	0	0	0	0	0	0	0	0	0	0	0	0	0	0
Paspaleae	Paspalinae	Axonopus		Axonopus_poiophyllus		0	0	0	0	0	0	1	0	0	1	1	0	1	0	0	0	0	0	1	0	0	0	0	0	0	0	0	0	0	0	0	0	0	0	0	0
Paspaleae	Paspalinae	Axonopus		Axonopus_polydactylus		0	0	0	0	0	0	1	0	0	1	1	0	1	0	0	0	0	0	1	0	0	0	0	0	0	0	0	0	0	0	0	0	0	0	0	0
Paspaleae	Paspalinae	Axonopus		Axonopus_pressus		0	0	0	0	0	0	1	0	0	1	1	0	1	0	0	0	0	0	1	0	0	0	0	0	0	0	0	0	0	0	0	0	0	0	0	0
Paspaleae	Paspalinae	Axonopus		Axonopus_pubivaginatus		0	0	0	0	0	0	1	0	0	1	1	0	1	0	0	0	0	0	1	0	0	0	0	0	0	0	0	0	0	0	0	0	0	0	0	0
Paspaleae	Paspalinae	Axonopus		Axonopus_purpusii		0	0	0	0	0	0	1	0	0	1	1	0	1	0	0	0	0	0	1	0	0	0	0	0	0	0	0	0	0	0	0	0	0	0	0	0
Paspaleae	Paspalinae	Axonopus		Axonopus_ramosus		0	0	0	0	0	0	1	0	0	1	1	0	1	0	0	0	0	0	1	0	0	0	0	0	0	0	0	0	0	0	0	0	0	0	0	0
Paspaleae	Paspalinae	Axonopus		Axonopus_rosei__________		0	0	0	0	0	0	1	0	0	1	1	0	1	0	0	0	0	0	1	0	0	0	0	0	0	0	0	0	0	0	0	0	0	0	0	0
Paspaleae	Paspalinae	Axonopus		Axonopus_scoparius		0	0	0	0	0	0	1	0	0	1	1	0	1	0	0	0	0	0	1	0	0	0	0	0	0	0	0	0	0	0	0	0	0	0	0	0
Paspaleae	Paspalinae	Axonopus		Axonopus_siccus_		0	0	0	0	0	0	1	0	0	1	1	0	1	0	0	0	0	0	1	0	0	0	0	0	0	0	0	0	0	0	0	0	0	0	0	0
Paspaleae	Paspalinae	Axonopus	*	Axonopus_singularis		0	0	0	0	0	0	1	0	0	1	1	0	1	0	0	0	0	0	1	0	0	0	0	0	0	0	0	0	0	0	0	0	0	0	0	0
Paspaleae	Paspalinae	Axonopus		Axonopus_steyermarkii		0	0	0	0	0	0	1	0	0	1	1	0	1	0	0	0	0	0	1	0	0	0	0	0	0	0	0	0	0	0	0	0	0	0	0	0
Paspaleae	Paspalinae	Axonopus		Axonopus_suffultiformis_		0	0	0	0	0	0	1	0	0	1	1	0	1	0	0	0	0	0	1	0	0	0	0	0	0	0	0	0	0	0	0	0	0	0	0	0
Paspaleae	Paspalinae	Axonopus		Axonopus_suffultus		0	0	0	0	0	0	1	0	0	1	1	0	1	0	0	0	0	0	1	0	0	0	0	0	0	0	0	0	0	0	0	0	0	0	0	0
Paspaleae	Paspalinae	Axonopus		Axonopus_surinamensis___		0	0	0	0	0	0	1	0	0	1	1	0	1	0	0	0	0	0	1	0	0	0	0	0	0	0	0	0	0	0	0	0	0	0	0	0
Paspaleae	Paspalinae	Axonopus		Axonopus_volcanicus_		0	0	0	0	0	0	1	0	0	1	1	0	1	0	0	0	0	0	1	0	0	0	0	0	0	0	0	0	0	0	0	0	0	0	0	0
Paspaleae	Paspalinae		*	Echinolaena_inflexa		0	0	0	0	0	0	1	0	0	1	1	0	1	0	0	0	0	0	0	0	0	0	0	0	0	0	0	0	0	0	0	0	0	0	0	0
Paspaleae	Paspalinae	c3	*	Echinolaena_minarum		0	0	0	0	0	0	1	0	0	1	1	0	1	0	0	0	0	0	0	0	0	0	0	0	0	0	0	0	0	0	0	0	0	0	0	0
Paspaleae	Paspalinae	c3	*	Echinolaena_standleyi		0	0	0	0	0	0	1	0	0	1	1	0	1	0	0	0	0	0	0	0	0	0	0	0	0	0	0	0	0	0	0	0	0	0	0	0
Paspaleae	Paspalinae	c3	*	Gerritea_pseudopetiolata		0	0	0	0	0	0	1	0	0	1	1	0	1	0	0	0	0	0	0	0	0	0	0	0	0	0	0	0	0	0	0	0	0	0	0	0
Paspaleae	Paspalinae	Paspalum	*	Hopia_obtusa		0	0	0	0	0	0	1	0	0	1	1	0	1	0	0	0	0	0	0	0	0	1	0	0	0	0	0	0	0	0	0	0	0	0	0	0
Paspaleae	Paspalinae	Ichnanthus		Ichnanthus_annuus___________		0	0	0	0	0	0	1	0	0	1	1	0	1	0	0	0	0	0	0	0	0	0	0	0	0	0	0	0	0	0	0	0	0	0	0	0
Paspaleae	Paspalinae	Ichnanthus		Ichnanthus_bambusiflorus____		0	0	0	0	0	0	1	0	0	1	1	0	1	0	0	0	0	0	0	0	0	0	0	0	0	0	0	0	0	0	0	0	0	0	0	0
Paspaleae	Paspalinae	Ichnanthus		Ichnanthus_breviscrobs______		0	0	0	0	0	0	1	0	0	1	1	0	1	0	0	0	0	0	0	0	0	0	0	0	0	0	0	0	0	0	0	0	0	0	0	0
Paspaleae	Paspalinae	Ichnanthus		Ichnanthus_calvescens_______		0	0	0	0	0	0	1	0	0	1	1	0	1	0	0	0	0	0	0	0	0	0	0	0	0	0	0	0	0	0	0	0	0	0	0	0
Paspaleae	Paspalinae	Ichnanthus		Ichnanthus_dasycoleus_______		0	0	0	0	0	0	1	0	0	1	1	0	1	0	0	0	0	0	0	0	0	0	0	0	0	0	0	0	0	0	0	0	0	0	0	0
Paspaleae	Paspalinae	Ichnanthus		Ichnanthus_ephemeroblephar..		0	0	0	0	0	0	1	0	0	1	1	0	1	0	0	0	0	0	0	0	0	0	0	0	0	0	0	0	0	0	0	0	0	0	0	0
Paspaleae	Paspalinae	Ichnanthus		Ichnanthus_inconstans_______		0	0	0	0	0	0	1	0	0	1	1	0	1	0	0	0	0	0	0	0	0	0	0	0	0	0	0	0	0	0	0	0	0	0	0	0
Paspaleae	Paspalinae	Ichnanthus		Ichnanthus_lanceolatus______		0	0	0	0	0	0	1	0	0	1	1	0	1	0	0	0	0	0	0	0	0	0	0	0	0	0	0	0	0	0	0	0	0	0	0	0
Paspaleae	Paspalinae	Ichnanthus		Ichnanthus_leiocarpus_______		0	0	0	0	0	0	1	0	0	1	1	0	1	0	0	0	0	0	0	0	0	0	0	0	0	0	0	0	0	0	0	0	0	0	0	0
Paspaleae	Paspalinae	Ichnanthus		Ichnanthus_minarum__________		0	0	0	0	0	0	1	0	0	1	1	0	1	0	0	0	0	0	0	0	0	0	0	0	0	0	0	0	0	0	0	0	0	0	0	0
Paspaleae	Paspalinae	Ichnanthus		Ichnanthus_nemoralis________		0	0	0	0	0	0	1	0	0	1	1	0	1	0	0	0	0	0	0	0	0	0	0	0	0	0	0	0	0	0	0	0	0	0	0	0
Paspaleae	Paspalinae	Ichnanthus	*	Ichnanthus_nemorosus		0	0	0	0	0	0	1	0	0	1	1	0	1	0	0	0	0	0	0	0	0	0	0	0	0	0	0	0	0	0	0	0	0	0	0	0
Paspaleae	Paspalinae	Ichnanthus	*	Ichnanthus_pallens		0	0	0	0	0	0	1	0	0	1	1	0	1	0	0	0	0	0	0	0	0	0	0	0	0	0	0	0	0	0	0	0	0	0	0	0
Paspaleae	Paspalinae	Ichnanthus	*	Ichnanthus_panicoides		0	0	0	0	0	0	1	0	0	1	1	0	1	0	0	0	0	0	0	0	0	0	0	0	0	0	0	0	0	0	0	0	0	0	0	0
Paspaleae	Paspalinae	Ichnanthus		Ichnanthus_procurrens_______		0	0	0	0	0	0	1	0	0	1	1	0	1	0	0	0	0	0	0	0	0	0	0	0	0	0	0	0	0	0	0	0	0	0	0	0
Paspaleae	Paspalinae	Ichnanthus		Ichnanthus_riedelii_________		0	0	0	0	0	0	1	0	0	1	1	0	1	0	0	0	0	0	0	0	0	0	0	0	0	0	0	0	0	0	0	0	0	0	0	0
Paspaleae	Paspalinae	Ichnanthus		Ichnanthus_ruprechtii_______		0	0	0	0	0	0	1	0	0	1	1	0	1	0	0	0	0	0	0	0	0	0	0	0	0	0	0	0	0	0	0	0	0	0	0	0
Paspaleae	Paspalinae	Ichnanthus		Ichnanthus_tenuis___________		0	0	0	0	0	0	1	0	0	1	1	0	1	0	0	0	0	0	0	0	0	0	0	0	0	0	0	0	0	0	0	0	0	0	0	0
Paspaleae	Paspalinae	Ichnanthus	*	Ichnanthus_vicinus_		0	0	0	0	0	0	1	0	0	1	1	0	1	0	0	0	0	0	0	0	0	0	0	0	0	0	0	0	0	0	0	0	0	0	0	0
Paspaleae	Paspalinae	Ocellochloa		Ocellochloa_andreana		0	0	0	0	0	0	1	0	0	1	1	0	1	0	0	0	0	0	0	1	0	0	0	0	0	0	0	0	0	0	0	0	0	0	0	0
Paspaleae	Paspalinae	Ocellochloa	*	Ocellochloa_biglandularis		0	0	0	0	0	0	1	0	0	1	1	0	1	0	0	0	0	0	0	1	0	0	0	0	0	0	0	0	0	0	0	0	0	0	0	0
Paspaleae	Paspalinae	Ocellochloa	*	Ocellochloa_craterifera		0	0	0	0	0	0	1	0	0	1	1	0	1	0	0	0	0	0	0	1	0	0	0	0	0	0	0	0	0	0	0	0	0	0	0	0
Paspaleae	Paspalinae	Ocellochloa	*	Ocellochloa_chapadensis		0	0	0	0	0	0	1	0	0	1	1	0	1	0	0	0	0	0	0	1	0	0	0	0	0	0	0	0	0	0	0	0	0	0	0	0
Paspaleae	Paspalinae	Ocellochloa	*	Ocellochloa_irregularis		0	0	0	0	0	0	1	0	0	1	1	0	1	0	0	0	0	0	0	1	0	0	0	0	0	0	0	0	0	0	0	0	0	0	0	0
Paspaleae	Paspalinae	Ocellochloa	*	Ocellochloa_latissima		0	0	0	0	0	0	1	0	0	1	1	0	1	0	0	0	0	0	0	1	0	0	0	0	0	0	0	0	0	0	0	0	0	0	0	0
Paspaleae	Paspalinae	Ocellochloa	*	Ocellochloa_piauiensis		0	0	0	0	0	0	1	0	0	1	1	0	1	0	0	0	0	0	0	1	0	0	0	0	0	0	0	0	0	0	0	0	0	0	0	0
Paspaleae	Paspalinae	Ocellochloa	*	Ocellochloa_pulchella		0	0	0	0	0	0	1	0	0	1	1	0	1	0	0	0	0	0	0	1	0	0	0	0	0	0	0	0	0	0	0	0	0	0	0	0
Paspaleae	Paspalinae	Ocellochloa	*	Ocellochloa_rudis		0	0	0	0	0	0	1	0	0	1	1	0	1	0	0	0	0	0	0	1	0	0	0	0	0	0	0	0	0	0	0	0	0	0	0	0
Paspaleae	Paspalinae	Ocellochloa	*	Ocellochloa_stolonifera		0	0	0	0	0	0	1	0	0	1	1	0	1	0	0	0	0	0	0	1	0	0	0	0	0	0	0	0	0	0	0	0	0	0	0	0
Paspaleae	Paspalinae	Paspalum	*	Panicum_tuerckheimii		0	0	0	0	0	0	1	0	0	1	1	0	1	0	0	0	0	0	0	0	0	1	0	0	0	0	0	0	0	0	0	0	0	0	0	0
Paspaleae	Paspalinae	Paspalum	*	Panicum_validum		0	0	0	0	0	0	1	0	0	1	1	0	1	0	0	0	0	0	0	0	0	1	0	0	0	0	0	0	0	0	0	0	0	0	0	0
Paspaleae	Paspalinae	c3	*	Panicum_venezuelae		0	0	0	0	0	0	1	0	0	1	1	0	1	0	0	0	0	0	0	0	0	0	0	0	0	0	0	0	0	0	0	0	0	0	0	0
Paspaleae	Paspalinae	Paspalum		Paspalum_acuminatum_		0	0	0	0	0	0	1	0	0	1	1	0	1	0	0	0	0	0	0	0	0	1	0	0	0	0	0	0	0	0	0	0	0	0	0	0
Paspaleae	Paspalinae	Paspalum		Paspalum_adoperiens_		0	0	0	0	0	0	1	0	0	1	1	0	1	0	0	0	0	0	0	0	0	1	0	0	0	0	0	0	0	0	0	0	0	0	0	0
Paspaleae	Paspalinae	Paspalum		Paspalum_affine_		0	0	0	0	0	0	1	0	0	1	1	0	1	0	0	0	0	0	0	0	0	1	0	0	0	0	0	0	0	0	0	0	0	0	0	0
Paspaleae	Paspalinae	Paspalum		Paspalum_alcalinum		0	0	0	0	0	0	1	0	0	1	1	0	1	0	0	0	0	0	0	0	0	1	0	0	0	0	0	0	0	0	0	0	0	0	0	0
Paspaleae	Paspalinae	Paspalum		Paspalum_almum		0	0	0	0	0	0	1	0	0	1	1	0	1	0	0	0	0	0	0	0	0	1	0	0	0	0	0	0	0	0	0	0	0	0	0	0
Paspaleae	Paspalinae	Paspalum		Paspalum_ammodes		0	0	0	0	0	0	1	0	0	1	1	0	1	0	0	0	0	0	0	0	0	1	0	0	0	0	0	0	0	0	0	0	0	0	0	0
Paspaleae	Paspalinae	Paspalum		Paspalum_arenarium		0	0	0	0	0	0	1	0	0	1	1	0	1	0	0	0	0	0	0	0	0	1	0	0	0	0	0	0	0	0	0	0	0	0	0	0
Paspaleae	Paspalinae	Paspalum		Paspalum_arsenei		0	0	0	0	0	0	1	0	0	1	1	0	1	0	0	0	0	0	0	0	0	1	0	0	0	0	0	0	0	0	0	0	0	0	0	0
Paspaleae	Paspalinae	Paspalum		Paspalum_arundinaceum		0	0	0	0	0	0	1	0	0	1	1	0	1	0	0	0	0	0	0	0	0	1	0	0	0	0	0	0	0	0	0	0	0	0	0	0
Paspaleae	Paspalinae	Paspalum	*	Paspalum_arundinellum		0	0	0	0	0	0	1	0	0	1	1	0	1	0	0	0	0	0	0	0	0	1	0	0	0	0	0	0	0	0	0	0	0	0	0	0
Paspaleae	Paspalinae	Paspalum		Paspalum_aspidiotes_		0	0	0	0	0	0	1	0	0	1	1	0	1	0	0	0	0	0	0	0	0	1	0	0	0	0	0	0	0	0	0	0	0	0	0	0
Paspaleae	Paspalinae	Paspalum		Paspalum_atratum		0	0	0	0	0	0	1	0	0	1	1	0	1	0	0	0	0	0	0	0	0	1	0	0	0	0	0	0	0	0	0	0	0	0	0	0
Paspaleae	Paspalinae	Paspalum		Paspalum_azuayense		0	0	0	0	0	0	1	0	0	1	1	0	1	0	0	0	0	0	0	0	0	1	0	0	0	0	0	0	0	0	0	0	0	0	0	0
Paspaleae	Paspalinae	Paspalum	*	Paspalum_bertonii___________		0	0	0	0	0	0	1	0	0	1	1	0	1	0	0	0	0	0	0	0	0	1	0	0	0	0	0	0	0	0	0	0	0	0	0	0
Paspaleae	Paspalinae	Paspalum		Paspalum_blodgetii		0	0	0	0	0	0	1	0	0	1	1	0	1	0	0	0	0	0	0	0	0	1	0	0	0	0	0	0	0	0	0	0	0	0	0	0
Paspaleae	Paspalinae	Paspalum		Paspalum_bonplandianum		0	0	0	0	0	0	1	0	0	1	1	0	1	0	0	0	0	0	0	0	0	1	0	0	0	0	0	0	0	0	0	0	0	0	0	0
Paspaleae	Paspalinae	Paspalum		Paspalum_boscianum		0	0	0	0	0	0	1	0	0	1	1	0	1	0	0	0	0	0	0	0	0	1	0	0	0	0	0	0	0	0	0	0	0	0	0	0
Paspaleae	Paspalinae	Paspalum		Paspalum_botteri		0	0	0	0	0	0	1	0	0	1	1	0	1	0	0	0	0	0	0	0	0	1	0	0	0	0	0	0	0	0	0	0	0	0	0	0
Paspaleae	Paspalinae	Paspalum		Paspalum_brunneum		0	0	0	0	0	0	1	0	0	1	1	0	1	0	0	0	0	0	0	0	0	1	0	0	0	0	0	0	0	0	0	0	0	0	0	0
Paspaleae	Paspalinae	Paspalum		Paspalum_buckleyanum		0	0	0	0	0	0	1	0	0	1	1	0	1	0	0	0	0	0	0	0	0	1	0	0	0	0	0	0	0	0	0	0	0	0	0	0
Paspaleae	Paspalinae	Paspalum		Paspalum_buchtienii_		0	0	0	0	0	0	1	0	0	1	1	0	1	0	0	0	0	0	0	0	0	1	0	0	0	0	0	0	0	0	0	0	0	0	0	0
Paspaleae	Paspalinae	Paspalum		Paspalum_caespitosum		0	0	0	0	0	0	1	0	0	1	1	0	1	0	0	0	0	0	0	0	0	1	0	0	0	0	0	0	0	0	0	0	0	0	0	0
Paspaleae	Paspalinae	Paspalum		Paspalum_candidum		0	0	0	0	0	0	1	0	0	1	1	0	1	0	0	0	0	0	0	0	0	1	0	0	0	0	0	0	0	0	0	0	0	0	0	0
Paspaleae	Paspalinae	Paspalum		Paspalum_carinatum		0	0	0	0	0	0	1	0	0	1	1	0	1	0	0	0	0	0	0	0	0	1	0	0	0	0	0	0	0	0	0	0	0	0	0	0
Paspaleae	Paspalinae	Paspalum		Paspalum_centrale		0	0	0	0	0	0	1	0	0	1	1	0	1	0	0	0	0	0	0	0	0	1	0	0	0	0	0	0	0	0	0	0	0	0	0	0
Paspaleae	Paspalinae	Paspalum		Paspalum_ceresia		0	0	0	0	0	0	1	0	0	1	1	0	1	0	0	0	0	0	0	0	0	1	0	0	0	0	0	0	0	0	0	0	0	0	0	0
Paspaleae	Paspalinae	Paspalum		Paspalum_ciliatifolium		0	0	0	0	0	0	1	0	0	1	1	0	1	0	0	0	0	0	0	0	0	1	0	0	0	0	0	0	0	0	0	0	0	0	0	0
Paspaleae	Paspalinae	Paspalum		Paspalum_cinerascens		0	0	0	0	0	0	1	0	0	1	1	0	1	0	0	0	0	0	0	0	0	1	0	0	0	0	0	0	0	0	0	0	0	0	0	0
Paspaleae	Paspalinae	Paspalum		Paspalum_claviliferum		0	0	0	0	0	0	1	0	0	1	1	0	1	0	0	0	0	0	0	0	0	1	0	0	0	0	0	0	0	0	0	0	0	0	0	0
Paspaleae	Paspalinae	Paspalum		Paspalum_commune		0	0	0	0	0	0	1	0	0	1	1	0	1	0	0	0	0	0	0	0	0	1	0	0	0	0	0	0	0	0	0	0	0	0	0	0
Paspaleae	Paspalinae	Paspalum		Paspalum_compressifolium		0	0	0	0	0	0	1	0	0	1	1	0	1	0	0	0	0	0	0	0	0	1	0	0	0	0	0	0	0	0	0	0	0	0	0	0
Paspaleae	Paspalinae	Paspalum	*	Paspalum_conjugatum		0	0	0	0	0	0	1	0	0	1	1	0	1	0	0	0	0	0	0	0	0	1	0	0	0	0	0	0	0	0	0	0	0	0	0	0
Paspaleae	Paspalinae	Paspalum	*	Paspalum_conspersum		0	0	0	0	0	0	1	0	0	1	1	0	1	0	0	0	0	0	0	0	0	1	0	0	0	0	0	0	0	0	0	0	0	0	0	0
Paspaleae	Paspalinae	Paspalum		Paspalum_convexum		0	0	0	0	0	0	1	0	0	1	1	0	1	0	0	0	0	0	0	0	0	1	0	0	0	0	0	0	0	0	0	0	0	0	0	0
Paspaleae	Paspalinae	Paspalum		Paspalum_corcovadense		0	0	0	0	0	0	1	0	0	1	1	0	1	0	0	0	0	0	0	0	0	1	0	0	0	0	0	0	0	0	0	0	0	0	0	0
Paspaleae	Paspalinae	Paspalum		Paspalum_cordatum		0	0	0	0	0	0	1	0	0	1	1	0	1	0	0	0	0	0	0	0	0	1	0	0	0	0	0	0	0	0	0	0	0	0	0	0
Paspaleae	Paspalinae	Paspalum		Paspalum_coryphaeum_		0	0	0	0	0	0	1	0	0	1	1	0	1	0	0	0	0	0	0	0	0	1	0	0	0	0	0	0	0	0	0	0	0	0	0	0
Paspaleae	Paspalinae	Paspalum		Paspalum_costaricense		0	0	0	0	0	0	1	0	0	1	1	0	1	0	0	0	0	0	0	0	0	1	0	0	0	0	0	0	0	0	0	0	0	0	0	0
Paspaleae	Paspalinae	Paspalum		Paspalum_crassum		0	0	0	0	0	0	1	0	0	1	1	0	1	0	0	0	0	0	0	0	0	1	0	0	0	0	0	0	0	0	0	0	0	0	0	0
Paspaleae	Paspalinae	Paspalum		Paspalum_crinitum		0	0	0	0	0	0	1	0	0	1	1	0	1	0	0	0	0	0	0	0	0	1	0	0	0	0	0	0	0	0	0	0	0	0	0	0
Paspaleae	Paspalinae	Paspalum		Paspalum_cromyorrhizon		0	0	0	0	0	0	1	0	0	1	1	0	1	0	0	0	0	0	0	0	0	1	0	0	0	0	0	0	0	0	0	0	0	0	0	0
Paspaleae	Paspalinae	Paspalum		Paspalum_cymbiforme_		0	0	0	0	0	0	1	0	0	1	1	0	1	0	0	0	0	0	0	0	0	1	0	0	0	0	0	0	0	0	0	0	0	0	0	0
Paspaleae	Paspalinae	Paspalum		Paspalum_chaffanjonii		0	0	0	0	0	0	1	0	0	1	1	0	1	0	0	0	0	0	0	0	0	1	0	0	0	0	0	0	0	0	0	0	0	0	0	0
Paspaleae	Paspalinae	Paspalum		Paspalum_chaseanum		0	0	0	0	0	0	1	0	0	1	1	0	1	0	0	0	0	0	0	0	0	1	0	0	0	0	0	0	0	0	0	0	0	0	0	0
Paspaleae	Paspalinae	Paspalum		Paspalum_decumbens		0	0	0	0	0	0	1	0	0	1	1	0	1	0	0	0	0	0	0	0	0	1	0	0	0	0	0	0	0	0	0	0	0	0	0	0
Paspaleae	Paspalinae	Paspalum		Paspalum_dedeccae		0	0	0	0	0	0	1	0	0	1	1	0	1	0	0	0	0	0	0	0	0	1	0	0	0	0	0	0	0	0	0	0	0	0	0	0
Paspaleae	Paspalinae	Paspalum		Paspalum_delicatum		0	0	0	0	0	0	1	0	0	1	1	0	1	0	0	0	0	0	0	0	0	1	0	0	0	0	0	0	0	0	0	0	0	0	0	0
Paspaleae	Paspalinae	Paspalum		Paspalum_densum_		0	0	0	0	0	0	1	0	0	1	1	0	1	0	0	0	0	0	0	0	0	1	0	0	0	0	0	0	0	0	0	0	0	0	0	0
Paspaleae	Paspalinae	Paspalum		Paspalum_denticulatum		0	0	0	0	0	0	1	0	0	1	1	0	1	0	0	0	0	0	0	0	0	1	0	0	0	0	0	0	0	0	0	0	0	0	0	0
Paspaleae	Paspalinae	Paspalum		Paspalum_depauperatum		0	0	0	0	0	0	1	0	0	1	1	0	1	0	0	0	0	0	0	0	0	1	0	0	0	0	0	0	0	0	0	0	0	0	0	0
Paspaleae	Paspalinae	Paspalum	*	Paspalum_dilatatum		0	0	0	0	0	0	1	0	0	1	1	0	1	0	0	0	0	0	0	0	0	1	0	0	0	0	0	0	0	0	0	0	0	0	0	0
Paspaleae	Paspalinae	Paspalum		Paspalum_dissectum		0	0	0	0	0	0	1	0	0	1	1	0	1	0	0	0	0	0	0	0	0	1	0	0	0	0	0	0	0	0	0	0	0	0	0	0
Paspaleae	Paspalinae	Paspalum	*	Paspalum_distichum		0	0	0	0	0	0	1	0	0	1	1	0	1	0	0	0	0	0	0	0	0	1	0	0	0	0	0	0	0	0	0	0	0	0	0	0
Paspaleae	Paspalinae	Paspalum		Paspalum_durifolium_		0	0	0	0	0	0	1	0	0	1	1	0	1	0	0	0	0	0	0	0	0	1	0	0	0	0	0	0	0	0	0	0	0	0	0	0
Paspaleae	Paspalinae	Paspalum		Paspalum_ekmanianum_		0	0	0	0	0	0	1	0	0	1	1	0	1	0	0	0	0	0	0	0	0	1	0	0	0	0	0	0	0	0	0	0	0	0	0	0
Paspaleae	Paspalinae	Paspalum		Paspalum_equitans		0	0	0	0	0	0	1	0	0	1	1	0	1	0	0	0	0	0	0	0	0	1	0	0	0	0	0	0	0	0	0	0	0	0	0	0
Paspaleae	Paspalinae	Paspalum		Paspalum_erectum		0	0	0	0	0	0	1	0	0	1	1	0	1	0	0	0	0	0	0	0	0	1	0	0	0	0	0	0	0	0	0	0	0	0	0	0
Paspaleae	Paspalinae	Paspalum		Paspalum_erianthoides		0	0	0	0	0	0	1	0	0	1	1	0	1	0	0	0	0	0	0	0	0	1	0	0	0	0	0	0	0	0	0	0	0	0	0	0
Paspaleae	Paspalinae	Paspalum	*	Paspalum_erianthum		0	0	0	0	0	0	1	0	0	1	1	0	1	0	0	0	0	0	0	0	0	1	0	0	0	0	0	0	0	0	0	0	0	0	0	0
Paspaleae	Paspalinae	Paspalum		Paspalum_eucomum		0	0	0	0	0	0	1	0	0	1	1	0	1	0	0	0	0	0	0	0	0	1	0	0	0	0	0	0	0	0	0	0	0	0	0	0
Paspaleae	Paspalinae	Paspalum		Paspalum_exaltatum		0	0	0	0	0	0	1	0	0	1	1	0	1	0	0	0	0	0	0	0	0	1	0	0	0	0	0	0	0	0	0	0	0	0	0	0
Paspaleae	Paspalinae	Paspalum		Paspalum_falcatum		0	0	0	0	0	0	1	0	0	1	1	0	1	0	0	0	0	0	0	0	0	1	0	0	0	0	0	0	0	0	0	0	0	0	0	0
Paspaleae	Paspalinae	Paspalum		Paspalum_fasciculatum		0	0	0	0	0	0	1	0	0	1	1	0	1	0	0	0	0	0	0	0	0	1	0	0	0	0	0	0	0	0	0	0	0	0	0	0
Paspaleae	Paspalinae	Paspalum		Paspalum_fimbriatum_		0	0	0	0	0	0	1	0	0	1	1	0	1	0	0	0	0	0	0	0	0	1	0	0	0	0	0	0	0	0	0	0	0	0	0	0
Paspaleae	Paspalinae	Paspalum		Paspalum_floridanum_		0	0	0	0	0	0	1	0	0	1	1	0	1	0	0	0	0	0	0	0	0	1	0	0	0	0	0	0	0	0	0	0	0	0	0	0
Paspaleae	Paspalinae	Paspalum		Paspalum_fluitans		0	0	0	0	0	0	1	0	0	1	1	0	1	0	0	0	0	0	0	0	0	1	0	0	0	0	0	0	0	0	0	0	0	0	0	0
Paspaleae	Paspalinae	Paspalum	*	Paspalum_foliiforme		0	0	0	0	0	0	1	0	0	1	1	0	1	0	0	0	0	0	0	0	0	1	0	0	0	0	0	0	0	0	0	0	0	0	0	0
Paspaleae	Paspalinae	Paspalum		Paspalum_galapageium		0	0	0	0	0	0	1	0	0	1	1	0	1	0	0	0	0	0	0	0	0	1	0	0	0	0	0	0	0	0	0	0	0	0	0	0
Paspaleae	Paspalinae	Paspalum		Paspalum_gardnerianum		0	0	0	0	0	0	1	0	0	1	1	0	1	0	0	0	0	0	0	0	0	1	0	0	0	0	0	0	0	0	0	0	0	0	0	0
Paspaleae	Paspalinae	Paspalum		Paspalum_geminiflorum		0	0	0	0	0	0	1	0	0	1	1	0	1	0	0	0	0	0	0	0	0	1	0	0	0	0	0	0	0	0	0	0	0	0	0	0
Paspaleae	Paspalinae	Paspalum		Paspalum_glabrinode_		0	0	0	0	0	0	1	0	0	1	1	0	1	0	0	0	0	0	0	0	0	1	0	0	0	0	0	0	0	0	0	0	0	0	0	0
Paspaleae	Paspalinae	Paspalum		Paspalum_glaucescens		0	0	0	0	0	0	1	0	0	1	1	0	1	0	0	0	0	0	0	0	0	1	0	0	0	0	0	0	0	0	0	0	0	0	0	0
Paspaleae	Paspalinae	Paspalum	*	Paspalum_glaziovii		0	0	0	0	0	0	1	0	0	1	1	0	1	0	0	0	0	0	0	0	0	1	0	0	0	0	0	0	0	0	0	0	0	0	0	0
Paspaleae	Paspalinae	Paspalum		Paspalum_guenoarum		0	0	0	0	0	0	1	0	0	1	1	0	1	0	0	0	0	0	0	0	0	1	0	0	0	0	0	0	0	0	0	0	0	0	0	0
Paspaleae	Paspalinae	Paspalum		Paspalum_guttatum		0	0	0	0	0	0	1	0	0	1	1	0	1	0	0	0	0	0	0	0	0	1	0	0	0	0	0	0	0	0	0	0	0	0	0	0
Paspaleae	Paspalinae	Paspalum		Paspalum_hartwegianum		0	0	0	0	0	0	1	0	0	1	1	0	1	0	0	0	0	0	0	0	0	1	0	0	0	0	0	0	0	0	0	0	0	0	0	0
Paspaleae	Paspalinae	Paspalum	*	Paspalum_haumanii		0	0	0	0	0	0	1	0	0	1	1	0	1	0	0	0	0	0	0	0	0	1	0	0	0	0	0	0	0	0	0	0	0	0	0	0
Paspaleae	Paspalinae	Paspalum		Paspalum_heterotrichon		0	0	0	0	0	0	1	0	0	1	1	0	1	0	0	0	0	0	0	0	0	1	0	0	0	0	0	0	0	0	0	0	0	0	0	0
Paspaleae	Paspalinae	Paspalum		Paspalum_hintonii		0	0	0	0	0	0	1	0	0	1	1	0	1	0	0	0	0	0	0	0	0	1	0	0	0	0	0	0	0	0	0	0	0	0	0	0
Paspaleae	Paspalinae	Paspalum		Paspalum_hirtum_		0	0	0	0	0	0	1	0	0	1	1	0	1	0	0	0	0	0	0	0	0	1	0	0	0	0	0	0	0	0	0	0	0	0	0	0
Paspaleae	Paspalinae	Paspalum		Paspalum_humboldtianum		0	0	0	0	0	0	1	0	0	1	1	0	1	0	0	0	0	0	0	0	0	1	0	0	0	0	0	0	0	0	0	0	0	0	0	0
Paspaleae	Paspalinae	Paspalum		Paspalum_humigenum		0	0	0	0	0	0	1	0	0	1	1	0	1	0	0	0	0	0	0	0	0	1	0	0	0	0	0	0	0	0	0	0	0	0	0	0
Paspaleae	Paspalinae	Paspalum		Paspalum_hyalinum		0	0	0	0	0	0	1	0	0	1	1	0	1	0	0	0	0	0	0	0	0	1	0	0	0	0	0	0	0	0	0	0	0	0	0	0
Paspaleae	Paspalinae	Paspalum		Paspalum_inaequivalve		0	0	0	0	0	0	1	0	0	1	1	0	1	0	0	0	0	0	0	0	0	1	0	0	0	0	0	0	0	0	0	0	0	0	0	0
Paspaleae	Paspalinae	Paspalum		Paspalum_inconstans_		0	0	0	0	0	0	1	0	0	1	1	0	1	0	0	0	0	0	0	0	0	1	0	0	0	0	0	0	0	0	0	0	0	0	0	0
Paspaleae	Paspalinae	Paspalum		Paspalum_indecorum		0	0	0	0	0	0	1	0	0	1	1	0	1	0	0	0	0	0	0	0	0	1	0	0	0	0	0	0	0	0	0	0	0	0	0	0
Paspaleae	Paspalinae	Paspalum		Paspalum_intermedium		0	0	0	0	0	0	1	0	0	1	1	0	1	0	0	0	0	0	0	0	0	1	0	0	0	0	0	0	0	0	0	0	0	0	0	0
Paspaleae	Paspalinae	Paspalum		Paspalum_ionanthum		0	0	0	0	0	0	1	0	0	1	1	0	1	0	0	0	0	0	0	0	0	1	0	0	0	0	0	0	0	0	0	0	0	0	0	0
Paspaleae	Paspalinae	Paspalum		Paspalum_jaliscanum_		0	0	0	0	0	0	1	0	0	1	1	0	1	0	0	0	0	0	0	0	0	1	0	0	0	0	0	0	0	0	0	0	0	0	0	0
Paspaleae	Paspalinae	Paspalum		Paspalum_juergensii_		0	0	0	0	0	0	1	0	0	1	1	0	1	0	0	0	0	0	0	0	0	1	0	0	0	0	0	0	0	0	0	0	0	0	0	0
Paspaleae	Paspalinae	Paspalum		Paspalum_laeve		0	0	0	0	0	0	1	0	0	1	1	0	1	0	0	0	0	0	0	0	0	1	0	0	0	0	0	0	0	0	0	0	0	0	0	0
Paspaleae	Paspalinae	Paspalum		Paspalum_lanciflorum		0	0	0	0	0	0	1	0	0	1	1	0	1	0	0	0	0	0	0	0	0	1	0	0	0	0	0	0	0	0	0	0	0	0	0	0
Paspaleae	Paspalinae	Paspalum		Paspalum_langei_		0	0	0	0	0	0	1	0	0	1	1	0	1	0	0	0	0	0	0	0	0	1	0	0	0	0	0	0	0	0	0	0	0	0	0	0
Paspaleae	Paspalinae	Paspalum		Paspalum_laxum		0	0	0	0	0	0	1	0	0	1	1	0	1	0	0	0	0	0	0	0	0	1	0	0	0	0	0	0	0	0	0	0	0	0	0	0
Paspaleae	Paspalinae	Paspalum		Paspalum_lenticulare		0	0	0	0	0	0	1	0	0	1	1	0	1	0	0	0	0	0	0	0	0	1	0	0	0	0	0	0	0	0	0	0	0	0	0	0
Paspaleae	Paspalinae	Paspalum		Paspalum_lentiginosum		0	0	0	0	0	0	1	0	0	1	1	0	1	0	0	0	0	0	0	0	0	1	0	0	0	0	0	0	0	0	0	0	0	0	0	0
Paspaleae	Paspalinae	Paspalum		Paspalum_ligulare		0	0	0	0	0	0	1	0	0	1	1	0	1	0	0	0	0	0	0	0	0	1	0	0	0	0	0	0	0	0	0	0	0	0	0	0
Paspaleae	Paspalinae	Paspalum		Paspalum_lilloi_		0	0	0	0	0	0	1	0	0	1	1	0	1	0	0	0	0	0	0	0	0	1	0	0	0	0	0	0	0	0	0	0	0	0	0	0
Paspaleae	Paspalinae	Paspalum		Paspalum_limbatum		0	0	0	0	0	0	1	0	0	1	1	0	1	0	0	0	0	0	0	0	0	1	0	0	0	0	0	0	0	0	0	0	0	0	0	0
Paspaleae	Paspalinae	Paspalum		Paspalum_lineare		0	0	0	0	0	0	1	0	0	1	1	0	1	0	0	0	0	0	0	0	0	1	0	0	0	0	0	0	0	0	0	0	0	0	0	0
Paspaleae	Paspalinae	Paspalum		Paspalum_lividum		0	0	0	0	0	0	1	0	0	1	1	0	1	0	0	0	0	0	0	0	0	1	0	0	0	0	0	0	0	0	0	0	0	0	0	0
Paspaleae	Paspalinae	Paspalum		Paspalum_loefgrenii_		0	0	0	0	0	0	1	0	0	1	1	0	1	0	0	0	0	0	0	0	0	1	0	0	0	0	0	0	0	0	0	0	0	0	0	0
Paspaleae	Paspalinae	Paspalum		Paspalum_longicuspe_		0	0	0	0	0	0	1	0	0	1	1	0	1	0	0	0	0	0	0	0	0	1	0	0	0	0	0	0	0	0	0	0	0	0	0	0
Paspaleae	Paspalinae	Paspalum		Paspalum_luxurians		0	0	0	0	0	0	1	0	0	1	1	0	1	0	0	0	0	0	0	0	0	1	0	0	0	0	0	0	0	0	0	0	0	0	0	0
Paspaleae	Paspalinae	Paspalum		Paspalum_macranthecium		0	0	0	0	0	0	1	0	0	1	1	0	1	0	0	0	0	0	0	0	0	1	0	0	0	0	0	0	0	0	0	0	0	0	0	0
Paspaleae	Paspalinae	Paspalum		Paspalum_macrophyllum		0	0	0	0	0	0	1	0	0	1	1	0	1	0	0	0	0	0	0	0	0	1	0	0	0	0	0	0	0	0	0	0	0	0	0	0
Paspaleae	Paspalinae	Paspalum		Paspalum_maculosum		0	0	0	0	0	0	1	0	0	1	1	0	1	0	0	0	0	0	0	0	0	1	0	0	0	0	0	0	0	0	0	0	0	0	0	0
Paspaleae	Paspalinae	Paspalum		Paspalum_madorens		0	0	0	0	0	0	1	0	0	1	1	0	1	0	0	0	0	0	0	0	0	1	0	0	0	0	0	0	0	0	0	0	0	0	0	0
Paspaleae	Paspalinae	Paspalum	*	Paspalum_malacophyllum		0	0	0	0	0	0	1	0	0	1	1	0	1	0	0	0	0	0	0	0	0	1	0	0	0	0	0	0	0	0	0	0	0	0	0	0
Paspaleae	Paspalinae	Paspalum		Paspalum_malmeanum		0	0	0	0	0	0	1	0	0	1	1	0	1	0	0	0	0	0	0	0	0	1	0	0	0	0	0	0	0	0	0	0	0	0	0	0
Paspaleae	Paspalinae	Paspalum		Paspalum_mandiocanum		0	0	0	0	0	0	1	0	0	1	1	0	1	0	0	0	0	0	0	0	0	1	0	0	0	0	0	0	0	0	0	0	0	0	0	0
Paspaleae	Paspalinae	Paspalum		Paspalum_maritimum		0	0	0	0	0	0	1	0	0	1	1	0	1	0	0	0	0	0	0	0	0	1	0	0	0	0	0	0	0	0	0	0	0	0	0	0
Paspaleae	Paspalinae	Paspalum		Paspalum_melanospermum		0	0	0	0	0	0	1	0	0	1	1	0	1	0	0	0	0	0	0	0	0	1	0	0	0	0	0	0	0	0	0	0	0	0	0	0
Paspaleae	Paspalinae	Paspalum		Paspalum_microstachyum		0	0	0	0	0	0	1	0	0	1	1	0	1	0	0	0	0	0	0	0	0	1	0	0	0	0	0	0	0	0	0	0	0	0	0	0
Paspaleae	Paspalinae	Paspalum		Paspalum_millegrana_		0	0	0	0	0	0	1	0	0	1	1	0	1	0	0	0	0	0	0	0	0	1	0	0	0	0	0	0	0	0	0	0	0	0	0	0
Paspaleae	Paspalinae	Paspalum		Paspalum_minarum		0	0	0	0	0	0	1	0	0	1	1	0	1	0	0	0	0	0	0	0	0	1	0	0	0	0	0	0	0	0	0	0	0	0	0	0
Paspaleae	Paspalinae	Paspalum		Paspalum_minus		0	0	0	0	0	0	1	0	0	1	1	0	1	0	0	0	0	0	0	0	0	1	0	0	0	0	0	0	0	0	0	0	0	0	0	0
Paspaleae	Paspalinae	Paspalum		Paspalum_modestum		0	0	0	0	0	0	1	0	0	1	1	0	1	0	0	0	0	0	0	0	0	1	0	0	0	0	0	0	0	0	0	0	0	0	0	0
Paspaleae	Paspalinae	Paspalum		Paspalum_molle		0	0	0	0	0	0	1	0	0	1	1	0	1	0	0	0	0	0	0	0	0	1	0	0	0	0	0	0	0	0	0	0	0	0	0	0
Paspaleae	Paspalinae	Paspalum		Paspalum_multicaule_		0	0	0	0	0	0	1	0	0	1	1	0	1	0	0	0	0	0	0	0	0	1	0	0	0	0	0	0	0	0	0	0	0	0	0	0
Paspaleae	Paspalinae	Paspalum		Paspalum_multinervium		0	0	0	0	0	0	1	0	0	1	1	0	1	0	0	0	0	0	0	0	0	1	0	0	0	0	0	0	0	0	0	0	0	0	0	0
Paspaleae	Paspalinae	Paspalum		Paspalum_mutabile		0	0	0	0	0	0	1	0	0	1	1	0	1	0	0	0	0	0	0	0	0	1	0	0	0	0	0	0	0	0	0	0	0	0	0	0
Paspaleae	Paspalinae	Paspalum		Paspalum_nelsonii		0	0	0	0	0	0	1	0	0	1	1	0	1	0	0	0	0	0	0	0	0	1	0	0	0	0	0	0	0	0	0	0	0	0	0	0
Paspaleae	Paspalinae	Paspalum		Paspalum_nicorae		0	0	0	0	0	0	1	0	0	1	1	0	1	0	0	0	0	0	0	0	0	1	0	0	0	0	0	0	0	0	0	0	0	0	0	0
Paspaleae	Paspalinae	Paspalum		Paspalum_notatum		0	0	0	0	0	0	1	0	0	1	1	0	1	0	0	0	0	0	0	0	0	1	0	0	0	0	0	0	0	0	0	0	0	0	0	0
Paspaleae	Paspalinae	Paspalum	*	Paspalum_nutans		0	0	0	0	0	0	1	0	0	1	1	0	1	0	0	0	0	0	0	0	0	1	0	0	0	0	0	0	0	0	0	0	0	0	0	0
Paspaleae	Paspalinae	Paspalum		Paspalum_oligostachyum		0	0	0	0	0	0	1	0	0	1	1	0	1	0	0	0	0	0	0	0	0	1	0	0	0	0	0	0	0	0	0	0	0	0	0	0
Paspaleae	Paspalinae	Paspalum		Paspalum_orbiculatum		0	0	0	0	0	0	1	0	0	1	1	0	1	0	0	0	0	0	0	0	0	1	0	0	0	0	0	0	0	0	0	0	0	0	0	0
Paspaleae	Paspalinae	Paspalum		Paspalum_ovale		0	0	0	0	0	0	1	0	0	1	1	0	1	0	0	0	0	0	0	0	0	1	0	0	0	0	0	0	0	0	0	0	0	0	0	0
Paspaleae	Paspalinae	Paspalum		Paspalum_palmeri		0	0	0	0	0	0	1	0	0	1	1	0	1	0	0	0	0	0	0	0	0	1	0	0	0	0	0	0	0	0	0	0	0	0	0	0
Paspaleae	Paspalinae	Paspalum		Paspalum_pallens		0	0	0	0	0	0	1	0	0	1	1	0	1	0	0	0	0	0	0	0	0	1	0	0	0	0	0	0	0	0	0	0	0	0	0	0
Paspaleae	Paspalinae	Paspalum		Paspalum_pallidum		0	0	0	0	0	0	1	0	0	1	1	0	1	0	0	0	0	0	0	0	0	1	0	0	0	0	0	0	0	0	0	0	0	0	0	0
Paspaleae	Paspalinae	Paspalum		Paspalum_paniculatum		0	0	0	0	0	0	1	0	0	1	1	0	1	0	0	0	0	0	0	0	0	1	0	0	0	0	0	0	0	0	0	0	0	0	0	0
Paspaleae	Paspalinae	Paspalum		Paspalum_parviflorum		0	0	0	0	0	0	1	0	0	1	1	0	1	0	0	0	0	0	0	0	0	1	0	0	0	0	0	0	0	0	0	0	0	0	0	0
Paspaleae	Paspalinae	Paspalum		Paspalum_paspaloides		0	0	0	0	0	0	1	0	0	1	1	0	1	0	0	0	0	0	0	0	0	1	0	0	0	0	0	0	0	0	0	0	0	0	0	0
Paspaleae	Paspalinae	Paspalum		Paspalum_pauciciliatum		0	0	0	0	0	0	1	0	0	1	1	0	1	0	0	0	0	0	0	0	0	1	0	0	0	0	0	0	0	0	0	0	0	0	0	0
Paspaleae	Paspalinae	Paspalum		Paspalum_paucispicatum		0	0	0	0	0	0	1	0	0	1	1	0	1	0	0	0	0	0	0	0	0	1	0	0	0	0	0	0	0	0	0	0	0	0	0	0
Paspaleae	Paspalinae	Paspalum		Paspalum_pectinatum_		0	0	0	0	0	0	1	0	0	1	1	0	1	0	0	0	0	0	0	0	0	1	0	0	0	0	0	0	0	0	0	0	0	0	0	0
Paspaleae	Paspalinae	Paspalum		Paspalum_penicillatum		0	0	0	0	0	0	1	0	0	1	1	0	1	0	0	0	0	0	0	0	0	1	0	0	0	0	0	0	0	0	0	0	0	0	0	0
Paspaleae	Paspalinae	Paspalum		Paspalum_petilum		0	0	0	0	0	0	1	0	0	1	1	0	1	0	0	0	0	0	0	0	0	1	0	0	0	0	0	0	0	0	0	0	0	0	0	0
Paspaleae	Paspalinae	Paspalum		Paspalum_pictum_		0	0	0	0	0	0	1	0	0	1	1	0	1	0	0	0	0	0	0	0	0	1	0	0	0	0	0	0	0	0	0	0	0	0	0	0
Paspaleae	Paspalinae	Paspalum		Paspalum_pilgerianum		0	0	0	0	0	0	1	0	0	1	1	0	1	0	0	0	0	0	0	0	0	1	0	0	0	0	0	0	0	0	0	0	0	0	0	0
Paspaleae	Paspalinae	Paspalum		Paspalum_pilosum		0	0	0	0	0	0	1	0	0	1	1	0	1	0	0	0	0	0	0	0	0	1	0	0	0	0	0	0	0	0	0	0	0	0	0	0
Paspaleae	Paspalinae	Paspalum		Paspalum_plenum_		0	0	0	0	0	0	1	0	0	1	1	0	1	0	0	0	0	0	0	0	0	1	0	0	0	0	0	0	0	0	0	0	0	0	0	0
Paspaleae	Paspalinae	Paspalum		Paspalum_pleostachyum		0	0	0	0	0	0	1	0	0	1	1	0	1	0	0	0	0	0	0	0	0	1	0	0	0	0	0	0	0	0	0	0	0	0	0	0
Paspaleae	Paspalinae	Paspalum		Paspalum_plicatulum_		0	0	0	0	0	0	1	0	0	1	1	0	1	0	0	0	0	0	0	0	0	1	0	0	0	0	0	0	0	0	0	0	0	0	0	0
Paspaleae	Paspalinae	Paspalum		Paspalum_polyphyllum		0	0	0	0	0	0	1	0	0	1	1	0	1	0	0	0	0	0	0	0	0	1	0	0	0	0	0	0	0	0	0	0	0	0	0	0
Paspaleae	Paspalinae	Paspalum		Paspalum_praecox		0	0	0	0	0	0	1	0	0	1	1	0	1	0	0	0	0	0	0	0	0	1	0	0	0	0	0	0	0	0	0	0	0	0	0	0
Paspaleae	Paspalinae	Paspalum		Paspalum_propinquum_		0	0	0	0	0	0	1	0	0	1	1	0	1	0	0	0	0	0	0	0	0	1	0	0	0	0	0	0	0	0	0	0	0	0	0	0
Paspaleae	Paspalinae	Paspalum		Paspalum_prostratum_		0	0	0	0	0	0	1	0	0	1	1	0	1	0	0	0	0	0	0	0	0	1	0	0	0	0	0	0	0	0	0	0	0	0	0	0
Paspaleae	Paspalinae	Paspalum		Paspalum_proximum		0	0	0	0	0	0	1	0	0	1	1	0	1	0	0	0	0	0	0	0	0	1	0	0	0	0	0	0	0	0	0	0	0	0	0	0
Paspaleae	Paspalinae	Paspalum		Paspalum_pubiflorum		0	0	0	0	0	0	1	0	0	1	1	0	1	0	0	0	0	0	0	0	0	1	0	0	0	0	0	0	0	0	0	0	0	0	0	0
Paspaleae	Paspalinae	Paspalum	*	Paspalum_pygmaeum		0	0	0	0	0	0	1	0	0	1	1	0	1	0	0	0	0	0	0	0	0	1	0	0	0	0	0	0	0	0	0	0	0	0	0	0
Paspaleae	Paspalinae	Paspalum	*	Paspalum_quadrifarium		0	0	0	0	0	0	1	0	0	1	1	0	1	0	0	0	0	0	0	0	0	1	0	0	0	0	0	0	0	0	0	0	0	0	0	0
Paspaleae	Paspalinae	Paspalum		Paspalum_quarinii		0	0	0	0	0	0	1	0	0	1	1	0	1	0	0	0	0	0	0	0	0	1	0	0	0	0	0	0	0	0	0	0	0	0	0	0
Paspaleae	Paspalinae	Paspalum		Paspalum_racemosum		0	0	0	0	0	0	1	0	0	1	1	0	1	0	0	0	0	0	0	0	0	1	0	0	0	0	0	0	0	0	0	0	0	0	0	0
Paspaleae	Paspalinae	Paspalum		Paspalum_reclinatum_		0	0	0	0	0	0	1	0	0	1	1	0	1	0	0	0	0	0	0	0	0	1	0	0	0	0	0	0	0	0	0	0	0	0	0	0
Paspaleae	Paspalinae	Paspalum		Paspalum_regnellii		0	0	0	0	0	0	1	0	0	1	1	0	1	0	0	0	0	0	0	0	0	1	0	0	0	0	0	0	0	0	0	0	0	0	0	0
Paspaleae	Paspalinae	Paspalum	*	Paspalum_remotum		0	0	0	0	0	0	1	0	0	1	1	0	1	0	0	0	0	0	0	0	0	1	0	0	0	0	0	0	0	0	0	0	0	0	0	0
Paspaleae	Paspalinae	Paspalum		Paspalum_repens_		0	0	0	0	0	0	1	0	0	1	1	0	1	0	0	0	0	0	0	0	0	1	0	0	0	0	0	0	0	0	0	0	0	0	0	0
Paspaleae	Paspalinae	Paspalum		Paspalum_reticulinerve		0	0	0	0	0	0	1	0	0	1	1	0	1	0	0	0	0	0	0	0	0	1	0	0	0	0	0	0	0	0	0	0	0	0	0	0
Paspaleae	Paspalinae	Paspalum		Paspalum_rufum		0	0	0	0	0	0	1	0	0	1	1	0	1	0	0	0	0	0	0	0	0	1	0	0	0	0	0	0	0	0	0	0	0	0	0	0
Paspaleae	Paspalinae	Paspalum		Paspalum_rupestre		0	0	0	0	0	0	1	0	0	1	1	0	1	0	0	0	0	0	0	0	0	1	0	0	0	0	0	0	0	0	0	0	0	0	0	0
Paspaleae	Paspalinae	Paspalum		Paspalum_rupium_		0	0	0	0	0	0	1	0	0	1	1	0	1	0	0	0	0	0	0	0	0	1	0	0	0	0	0	0	0	0	0	0	0	0	0	0
Paspaleae	Paspalinae	Paspalum		Paspalum_saccharoides		0	0	0	0	0	0	1	0	0	1	1	0	1	0	0	0	0	0	0	0	0	1	0	0	0	0	0	0	0	0	0	0	0	0	0	0
Paspaleae	Paspalinae	Paspalum		Paspalum_scrobiculatum		0	0	0	0	0	0	1	0	0	1	1	0	1	0	0	0	0	0	0	0	0	1	0	0	0	0	0	0	0	0	0	0	0	0	0	0
Paspaleae	Paspalinae	Paspalum		Paspalum_scutatum		0	0	0	0	0	0	1	0	0	1	1	0	1	0	0	0	0	0	0	0	0	1	0	0	0	0	0	0	0	0	0	0	0	0	0	0
Paspaleae	Paspalinae	Paspalum		Paspalum_serpentinum		0	0	0	0	0	0	1	0	0	1	1	0	1	0	0	0	0	0	0	0	0	1	0	0	0	0	0	0	0	0	0	0	0	0	0	0
Paspaleae	Paspalinae	Paspalum		Paspalum_setaceum		0	0	0	0	0	0	1	0	0	1	1	0	1	0	0	0	0	0	0	0	0	1	0	0	0	0	0	0	0	0	0	0	0	0	0	0
Paspaleae	Paspalinae	Paspalum		Paspalum_simplex		0	0	0	0	0	0	1	0	0	1	1	0	1	0	0	0	0	0	0	0	0	1	0	0	0	0	0	0	0	0	0	0	0	0	0	0
Paspaleae	Paspalinae	Paspalum		Paspalum_sodiroanum_		0	0	0	0	0	0	1	0	0	1	1	0	1	0	0	0	0	0	0	0	0	1	0	0	0	0	0	0	0	0	0	0	0	0	0	0
Paspaleae	Paspalinae	Paspalum		Paspalum_squamulatum		0	0	0	0	0	0	1	0	0	1	1	0	1	0	0	0	0	0	0	0	0	1	0	0	0	0	0	0	0	0	0	0	0	0	0	0
Paspaleae	Paspalinae	Paspalum		Paspalum_standleyi		0	0	0	0	0	0	1	0	0	1	1	0	1	0	0	0	0	0	0	0	0	1	0	0	0	0	0	0	0	0	0	0	0	0	0	0
Paspaleae	Paspalinae	Paspalum		Paspalum_stellatum		0	0	0	0	0	0	1	0	0	1	1	0	1	0	0	0	0	0	0	0	0	1	0	0	0	0	0	0	0	0	0	0	0	0	0	0
Paspaleae	Paspalinae	Paspalum		Paspalum_subciliatum		0	0	0	0	0	0	1	0	0	1	1	0	1	0	0	0	0	0	0	0	0	1	0	0	0	0	0	0	0	0	0	0	0	0	0	0
Paspaleae	Paspalinae	Paspalum		Paspalum_subsesquiglume_		0	0	0	0	0	0	1	0	0	1	1	0	1	0	0	0	0	0	0	0	0	1	0	0	0	0	0	0	0	0	0	0	0	0	0	0
Paspaleae	Paspalinae	Paspalum		Paspalum_tenellum		0	0	0	0	0	0	1	0	0	1	1	0	1	0	0	0	0	0	0	0	0	1	0	0	0	0	0	0	0	0	0	0	0	0	0	0
Paspaleae	Paspalinae	Paspalum		Paspalum_tillettii		0	0	0	0	0	0	1	0	0	1	1	0	1	0	0	0	0	0	0	0	0	1	0	0	0	0	0	0	0	0	0	0	0	0	0	0
Paspaleae	Paspalinae	Paspalum		Paspalum_tinctum		0	0	0	0	0	0	1	0	0	1	1	0	1	0	0	0	0	0	0	0	0	1	0	0	0	0	0	0	0	0	0	0	0	0	0	0
Paspaleae	Paspalinae	Paspalum		Paspalum_trachycoleon		0	0	0	0	0	0	1	0	0	1	1	0	1	0	0	0	0	0	0	0	0	1	0	0	0	0	0	0	0	0	0	0	0	0	0	0
Paspaleae	Paspalinae	Paspalum		Paspalum_turriforme_		0	0	0	0	0	0	1	0	0	1	1	0	1	0	0	0	0	0	0	0	0	1	0	0	0	0	0	0	0	0	0	0	0	0	0	0
Paspaleae	Paspalinae	Paspalum		Paspalum_umbratile		0	0	0	0	0	0	1	0	0	1	1	0	1	0	0	0	0	0	0	0	0	1	0	0	0	0	0	0	0	0	0	0	0	0	0	0
Paspaleae	Paspalinae	Paspalum		Paspalum_umbrosum		0	0	0	0	0	0	1	0	0	1	1	0	1	0	0	0	0	0	0	0	0	1	0	0	0	0	0	0	0	0	0	0	0	0	0	0
Paspaleae	Paspalinae	Paspalum		Paspalum_unispicatum		0	0	0	0	0	0	1	0	0	1	1	0	1	0	0	0	0	0	0	0	0	1	0	0	0	0	0	0	0	0	0	0	0	0	0	0
Paspaleae	Paspalinae	Paspalum		Paspalum_urvillei		0	0	0	0	0	0	1	0	0	1	1	0	1	0	0	0	0	0	0	0	0	1	0	0	0	0	0	0	0	0	0	0	0	0	0	0
Paspaleae	Paspalinae	Paspalum		Paspalum_usteri_		0	0	0	0	0	0	1	0	0	1	1	0	1	0	0	0	0	0	0	0	0	1	0	0	0	0	0	0	0	0	0	0	0	0	0	0
Paspaleae	Paspalinae	Paspalum	*	Paspalum_vaginatum		0	0	0	0	0	0	1	0	0	1	1	0	1	0	0	0	0	0	0	0	0	1	0	0	0	0	0	0	0	0	0	0	0	0	0	0
Paspaleae	Paspalinae	Paspalum		Paspalum_variabile		0	0	0	0	0	0	1	0	0	1	1	0	1	0	0	0	0	0	0	0	0	1	0	0	0	0	0	0	0	0	0	0	0	0	0	0
Paspaleae	Paspalinae	Paspalum	*	Paspalum_virgatum		0	0	0	0	0	0	1	0	0	1	1	0	1	0	0	0	0	0	0	0	0	1	0	0	0	0	0	0	0	0	0	0	0	0	0	0
Paspaleae	Paspalinae	Paspalum		Paspalum_virletii		0	0	0	0	0	0	1	0	0	1	1	0	1	0	0	0	0	0	0	0	0	1	0	0	0	0	0	0	0	0	0	0	0	0	0	0
Paspaleae	Paspalinae	Paspalum	*	Paspalum_wettsteinii______		0	0	0	0	0	0	1	0	0	1	1	0	1	0	0	0	0	0	0	0	0	1	0	0	0	0	0	0	0	0	0	0	0	0	0	0
Paspaleae	Paspalinae	Paspalum		Paspalum_wrightii		0	0	0	0	0	0	1	0	0	1	1	0	1	0	0	0	0	0	0	0	0	1	0	0	0	0	0	0	0	0	0	0	0	0	0	0
Paspaleae	Paspalinae	Paspalum	*	Reimarochloa_acuta		0	0	0	0	0	0	1	0	0	1	1	0	1	0	0	0	0	0	0	0	0	1	0	0	0	0	0	0	0	0	0	0	0	0	0	0
Paspaleae	Paspalinae	Renvoizea	*	Renvoizea_acicularifolia		0	0	0	0	0	0	1	0	0	1	1	0	1	0	0	0	0	0	0	0	1	0	0	0	0	0	0	0	0	0	0	0	0	0	0	0
Paspaleae	Paspalinae	Renvoizea		Renvoizea_durifolia		0	0	0	0	0	0	1	0	0	1	1	0	1	0	0	0	0	0	0	0	1	0	0	0	0	0	0	0	0	0	0	0	0	0	0	0
Paspaleae	Paspalinae	Renvoizea	*	Renvoizea_lagostachya		0	0	0	0	0	0	1	0	0	1	1	0	1	0	0	0	0	0	0	0	1	0	0	0	0	0	0	0	0	0	0	0	0	0	0	0
Paspaleae	Paspalinae	Renvoizea	*	Renvoizea_marauense		0	0	0	0	0	0	1	0	0	1	1	0	1	0	0	0	0	0	0	0	1	0	0	0	0	0	0	0	0	0	0	0	0	0	0	0
Paspaleae	Paspalinae	Renvoizea	*	Renvoizea_sacciolepoides		0	0	0	0	0	0	1	0	0	1	1	0	1	0	0	0	0	0	0	0	1	0	0	0	0	0	0	0	0	0	0	0	0	0	0	0
Paspaleae	Paspalinae	Renvoizea	*	Renvoizea_trinii		0	0	0	0	0	0	1	0	0	1	1	0	1	0	0	0	0	0	0	0	1	0	0	0	0	0	0	0	0	0	0	0	0	0	0	0
Paspaleae	Paspalinae	Paspalum	*	Spheneria_kegelii		0	0	0	0	0	0	1	0	0	1	1	0	1	0	0	0	0	0	0	0	0	1	0	0	0	0	0	0	0	0	0	0	0	0	0	0
Paspaleae	Paspalinae	c3	*	Streptostachys_asperifolia		0	0	0	0	0	0	1	0	0	1	1	0	1	0	0	0	0	0	0	0	0	0	0	0	0	0	0	0	0	0	0	0	0	0	0	0
Paspaleae			*	Reynaudia_filiformis		0	0	0	0	0	0	1	0	0	1	1	0	0	0	0	0	0	0	0	0	0	0	0	0	0	0	0	0	0	0	0	0	0	0	0	0
Sacchareae	Andropogoninae			Andropogon_abyssinicus_		1	0	0	0	0	0	0	0	0	1	1	1	0	0	0	0	0	0	0	0	0	0	0	0	0	0	0	0	0	0	0	0	0	0	0	0
Sacchareae	Andropogoninae		*	Andropogon_aequatoriensis_		1	0	0	0	0	0	0	0	0	1	1	1	0	0	0	0	0	0	0	0	0	0	0	0	0	0	0	0	0	0	0	0	0	0	0	0
Sacchareae	Andropogoninae			Andropogon_africanus		1	0	0	0	0	0	0	0	0	1	1	1	0	0	0	0	0	0	0	0	0	0	0	0	0	0	0	0	0	0	0	0	0	0	0	0
Sacchareae	Andropogoninae			Andropogon_amethystinus		1	0	0	0	0	0	0	0	0	1	1	1	0	0	0	0	0	0	0	0	0	0	0	0	0	0	0	0	0	0	0	0	0	0	0	0
Sacchareae	Andropogoninae			Andropogon_angustatus		1	0	0	0	0	0	0	0	0	1	1	1	0	0	0	0	0	0	0	0	0	0	0	0	0	0	0	0	0	0	0	0	0	0	0	0
Sacchareae	Andropogoninae			Andropogon_appendiculatus		1	0	0	0	0	0	0	0	0	1	1	1	0	0	0	0	0	0	0	0	0	0	0	0	0	0	0	0	0	0	0	0	0	0	0	0
Sacchareae	Andropogoninae			Andropogon_auriculatus		1	0	0	0	0	0	0	0	0	1	1	1	0	0	0	0	0	0	0	0	0	0	0	0	0	0	0	0	0	0	0	0	0	0	0	0
Sacchareae	Andropogoninae			Andropogon_bicornis		1	0	0	0	0	0	0	0	0	1	1	1	0	0	0	0	0	0	0	0	0	0	0	0	0	0	0	0	0	0	0	0	0	0	0	0
Sacchareae	Andropogoninae			Andropogon_canaliculatus		1	0	0	0	0	0	0	0	0	1	1	1	0	0	0	0	0	0	0	0	0	0	0	0	0	0	0	0	0	0	0	0	0	0	0	0
Sacchareae	Andropogoninae			Andropogon_carinatus_		1	0	0	0	0	0	0	0	0	1	1	1	0	0	0	0	0	0	0	0	0	0	0	0	0	0	0	0	0	0	0	0	0	0	0	0
Sacchareae	Andropogoninae			Andropogon_curvifolius_		1	0	0	0	0	0	0	0	0	1	1	1	0	0	0	0	0	0	0	0	0	0	0	0	0	0	0	0	0	0	0	0	0	0	0	0
Sacchareae	Andropogoninae			Andropogon_chinensis		1	0	0	0	0	0	0	0	0	1	1	1	0	0	0	0	0	0	0	0	0	0	0	0	0	0	0	0	0	0	0	0	0	0	0	0
Sacchareae	Andropogoninae			Andropogon_diuturnus_		1	0	0	0	0	0	0	0	0	1	1	1	0	0	0	0	0	0	0	0	0	0	0	0	0	0	0	0	0	0	0	0	0	0	0	0
Sacchareae	Andropogoninae			Andropogon_durifolius		1	0	0	0	0	0	0	0	0	1	1	1	0	0	0	0	0	0	0	0	0	0	0	0	0	0	0	0	0	0	0	0	0	0	0	0
Sacchareae	Andropogoninae			Andropogon_eucomus		1	0	0	0	0	0	0	0	0	1	1	1	0	0	0	0	0	0	0	0	0	0	0	0	0	0	0	0	0	0	0	0	0	0	0	0
Sacchareae	Andropogoninae			Andropogon_fastigiatus_		1	0	0	0	0	0	0	0	0	1	1	1	0	0	0	0	0	0	0	0	0	0	0	0	0	0	0	0	0	0	0	0	0	0	0	0
Sacchareae	Andropogoninae			Andropogon_festuciformis		1	0	0	0	0	0	0	0	0	1	1	1	0	0	0	0	0	0	0	0	0	0	0	0	0	0	0	0	0	0	0	0	0	0	0	0
Sacchareae	Andropogoninae			Andropogon_gabonensis_		1	0	0	0	0	0	0	0	0	1	1	1	0	0	0	0	0	0	0	0	0	0	0	0	0	0	0	0	0	0	0	0	0	0	0	0
Sacchareae	Andropogoninae		*	Andropogon_gayanus		1	0	0	0	0	0	0	0	0	1	1	1	0	0	0	0	0	0	0	0	0	0	0	0	0	0	0	0	0	0	0	0	0	0	0	0
Sacchareae	Andropogoninae		*	Andropogon_gerardii		1	0	0	0	0	0	0	0	0	1	1	1	0	0	0	0	0	0	0	0	0	0	0	0	0	0	0	0	0	0	0	0	0	0	0	0
Sacchareae	Andropogoninae			Andropogon_glaucescens_		1	0	0	0	0	0	0	0	0	1	1	1	0	0	0	0	0	0	0	0	0	0	0	0	0	0	0	0	0	0	0	0	0	0	0	0
Sacchareae	Andropogoninae			Andropogon_glomeratus		1	0	0	0	0	0	0	0	0	1	1	1	0	0	0	0	0	0	0	0	0	0	0	0	0	0	0	0	0	0	0	0	0	0	0	0
Sacchareae	Andropogoninae			Andropogon_gracilis_		1	0	0	0	0	0	0	0	0	1	1	1	0	0	0	0	0	0	0	0	0	0	0	0	0	0	0	0	0	0	0	0	0	0	0	0
Sacchareae	Andropogoninae			Andropogon_gyrans		1	0	0	0	0	0	0	0	0	1	1	1	0	0	0	0	0	0	0	0	0	0	0	0	0	0	0	0	0	0	0	0	0	0	0	0
Sacchareae	Andropogoninae			Andropogon_hallii		1	0	0	0	0	0	0	0	0	1	1	1	0	0	0	0	0	0	0	0	0	0	0	0	0	0	0	0	0	0	0	0	0	0	0	0
Sacchareae	Andropogoninae			Andropogon_hypogynus		1	0	0	0	0	0	0	0	0	1	1	1	0	0	0	0	0	0	0	0	0	0	0	0	0	0	0	0	0	0	0	0	0	0	0	0
Sacchareae	Andropogoninae			Andropogon_indetonsus_		1	0	0	0	0	0	0	0	0	1	1	1	0	0	0	0	0	0	0	0	0	0	0	0	0	0	0	0	0	0	0	0	0	0	0	0
Sacchareae	Andropogoninae			Andropogon_lacunosus		1	0	0	0	0	0	0	0	0	1	1	1	0	0	0	0	0	0	0	0	0	0	0	0	0	0	0	0	0	0	0	0	0	0	0	0
Sacchareae	Andropogoninae			Andropogon_lateralis_		1	0	0	0	0	0	0	0	0	1	1	1	0	0	0	0	0	0	0	0	0	0	0	0	0	0	0	0	0	0	0	0	0	0	0	0
Sacchareae	Andropogoninae			Andropogon_leucostachyus_		1	0	0	0	0	0	0	0	0	1	1	1	0	0	0	0	0	0	0	0	0	0	0	0	0	0	0	0	0	0	0	0	0	0	0	0
Sacchareae	Andropogoninae			Andropogon_liebmanni		1	0	0	0	0	0	0	0	0	1	1	1	0	0	0	0	0	0	0	0	0	0	0	0	0	0	0	0	0	0	0	0	0	0	0	0
Sacchareae	Andropogoninae			Andropogon_macrophyllus		1	0	0	0	0	0	0	0	0	1	1	1	0	0	0	0	0	0	0	0	0	0	0	0	0	0	0	0	0	0	0	0	0	0	0	0
Sacchareae	Andropogoninae			Andropogon_mannii_		1	0	0	0	0	0	0	0	0	1	1	1	0	0	0	0	0	0	0	0	0	0	0	0	0	0	0	0	0	0	0	0	0	0	0	0
Sacchareae	Andropogoninae			Andropogon_munroi		1	0	0	0	0	0	0	0	0	1	1	1	0	0	0	0	0	0	0	0	0	0	0	0	0	0	0	0	0	0	0	0	0	0	0	0
Sacchareae	Andropogoninae			Andropogon_perligulatus		1	0	0	0	0	0	0	0	0	1	1	1	0	0	0	0	0	0	0	0	0	0	0	0	0	0	0	0	0	0	0	0	0	0	0	0
Sacchareae	Andropogoninae			Andropogon_pinguipes_		1	0	0	0	0	0	0	0	0	1	1	1	0	0	0	0	0	0	0	0	0	0	0	0	0	0	0	0	0	0	0	0	0	0	0	0
Sacchareae	Andropogoninae			Andropogon_pringlei		1	0	0	0	0	0	0	0	0	1	1	1	0	0	0	0	0	0	0	0	0	0	0	0	0	0	0	0	0	0	0	0	0	0	0	0
Sacchareae	Andropogoninae			Andropogon_pseudapricus		1	0	0	0	0	0	0	0	0	1	1	1	0	0	0	0	0	0	0	0	0	0	0	0	0	0	0	0	0	0	0	0	0	0	0	0
Sacchareae	Andropogoninae			Andropogon_schirensis		1	0	0	0	0	0	0	0	0	1	1	1	0	0	0	0	0	0	0	0	0	0	0	0	0	0	0	0	0	0	0	0	0	0	0	0
Sacchareae	Andropogoninae			Andropogon_selloanus		1	0	0	0	0	0	0	0	0	1	1	1	0	0	0	0	0	0	0	0	0	0	0	0	0	0	0	0	0	0	0	0	0	0	0	0
Sacchareae	Andropogoninae			Andropogon_tectorum		1	0	0	0	0	0	0	0	0	1	1	1	0	0	0	0	0	0	0	0	0	0	0	0	0	0	0	0	0	0	0	0	0	0	0	0
Sacchareae	Andropogoninae			Andropogon_tenuiberbis		1	0	0	0	0	0	0	0	0	1	1	1	0	0	0	0	0	0	0	0	0	0	0	0	0	0	0	0	0	0	0	0	0	0	0	0
Sacchareae	Andropogoninae			Andropogon_ternarius		1	0	0	0	0	0	0	0	0	1	1	1	0	0	0	0	0	0	0	0	0	0	0	0	0	0	0	0	0	0	0	0	0	0	0	0
Sacchareae	Andropogoninae			Andropogon_ternatus		1	0	0	0	0	0	0	0	0	1	1	1	0	0	0	0	0	0	0	0	0	0	0	0	0	0	0	0	0	0	0	0	0	0	0	0
Sacchareae	Andropogoninae			Andropogon_virgatus_		1	0	0	0	0	0	0	0	0	1	1	1	0	0	0	0	0	0	0	0	0	0	0	0	0	0	0	0	0	0	0	0	0	0	0	0
Sacchareae	Andropogoninae			Andropogon ascinodis		1	0	0	0	0	0	0	0	0	1	1	1	0	0	0	0	0	0	0	0	0	0	0	0	0	0	0	0	0	0	0	0	0	0	0	0
Sacchareae	Andropogoninae			Andropogon distachyos		1	0	0	0	0	0	0	0	0	1	1	1	0	0	0	0	0	0	0	0	0	0	0	0	0	0	0	0	0	0	0	0	0	0	0	0
Sacchareae	Andropogoninae			Cymbopogon_ambiguus		1	0	0	0	0	0	0	0	0	1	1	1	0	0	0	0	0	0	0	0	0	0	0	0	0	0	0	0	0	0	0	0	0	0	0	0
Sacchareae	Andropogoninae			Cymbopogon_bombycinus		1	0	0	0	0	0	0	0	0	1	1	1	0	0	0	0	0	0	0	0	0	0	0	0	0	0	0	0	0	0	0	0	0	0	0	0
Sacchareae	Andropogoninae			Cymbopogon_caesius		1	0	0	0	0	0	0	0	0	1	1	1	0	0	0	0	0	0	0	0	0	0	0	0	0	0	0	0	0	0	0	0	0	0	0	0
Sacchareae	Andropogoninae			Cymbopogon_commutatus		1	0	0	0	0	0	0	0	0	1	1	1	0	0	0	0	0	0	0	0	0	0	0	0	0	0	0	0	0	0	0	0	0	0	0	0
Sacchareae	Andropogoninae			Cymbopogon_densiflorus		1	0	0	0	0	0	0	0	0	1	1	1	0	0	0	0	0	0	0	0	0	0	0	0	0	0	0	0	0	0	0	0	0	0	0	0
Sacchareae	Andropogoninae			Cymbopogon_dependens		1	0	0	0	0	0	0	0	0	1	1	1	0	0	0	0	0	0	0	0	0	0	0	0	0	0	0	0	0	0	0	0	0	0	0	0
Sacchareae	Andropogoninae			Cymbopogon_dieterlenii		1	0	0	0	0	0	0	0	0	1	1	1	0	0	0	0	0	0	0	0	0	0	0	0	0	0	0	0	0	0	0	0	0	0	0	0
Sacchareae	Andropogoninae		*	Cymbopogon_flexuosus		1	0	0	0	0	0	0	0	0	1	1	1	0	0	0	0	0	0	0	0	0	0	0	0	0	0	0	0	0	0	0	0	0	0	0	0
Sacchareae	Andropogoninae			Cymbopogon_giganteus		1	0	0	0	0	0	0	0	0	1	1	1	0	0	0	0	0	0	0	0	0	0	0	0	0	0	0	0	0	0	0	0	0	0	0	0
Sacchareae	Andropogoninae			Cymbopogon_globosus		1	0	0	0	0	0	0	0	0	1	1	1	0	0	0	0	0	0	0	0	0	0	0	0	0	0	0	0	0	0	0	0	0	0	0	0
Sacchareae	Andropogoninae			Cymbopogon_goeringii_		1	0	0	0	0	0	0	0	0	1	1	1	0	0	0	0	0	0	0	0	0	0	0	0	0	0	0	0	0	0	0	0	0	0	0	0
Sacchareae	Andropogoninae		*	Cymbopogon_jwarancusa		1	0	0	0	0	0	0	0	0	1	1	1	0	0	0	0	0	0	0	0	0	0	0	0	0	0	0	0	0	0	0	0	0	0	0	0
Sacchareae	Andropogoninae			Cymbopogon_marginatus		1	0	0	0	0	0	0	0	0	1	1	1	0	0	0	0	0	0	0	0	0	0	0	0	0	0	0	0	0	0	0	0	0	0	0	0
Sacchareae	Andropogoninae			Cymbopogon_martini		1	0	0	0	0	0	0	0	0	1	1	1	0	0	0	0	0	0	0	0	0	0	0	0	0	0	0	0	0	0	0	0	0	0	0	0
Sacchareae	Andropogoninae			Cymbopogon_nardus		1	0	0	0	0	0	0	0	0	1	1	1	0	0	0	0	0	0	0	0	0	0	0	0	0	0	0	0	0	0	0	0	0	0	0	0
Sacchareae	Andropogoninae			Cymbopogon_obtectus		1	0	0	0	0	0	0	0	0	1	1	1	0	0	0	0	0	0	0	0	0	0	0	0	0	0	0	0	0	0	0	0	0	0	0	0
Sacchareae	Andropogoninae		*	Cymbopogon_pospischilii		1	0	0	0	0	0	0	0	0	1	1	1	0	0	0	0	0	0	0	0	0	0	0	0	0	0	0	0	0	0	0	0	0	0	0	0
Sacchareae	Andropogoninae			Cymbopogon_procerus		1	0	0	0	0	0	0	0	0	1	1	1	0	0	0	0	0	0	0	0	0	0	0	0	0	0	0	0	0	0	0	0	0	0	0	0
Sacchareae	Andropogoninae			Cymbopogon_queenslandicus		1	0	0	0	0	0	0	0	0	1	1	1	0	0	0	0	0	0	0	0	0	0	0	0	0	0	0	0	0	0	0	0	0	0	0	0
Sacchareae	Andropogoninae			Cymbopogon_refractus		1	0	0	0	0	0	0	0	0	1	1	1	0	0	0	0	0	0	0	0	0	0	0	0	0	0	0	0	0	0	0	0	0	0	0	0
Sacchareae	Andropogoninae			Cymbopogon_schoenanthus		1	0	0	0	0	0	0	0	0	1	1	1	0	0	0	0	0	0	0	0	0	0	0	0	0	0	0	0	0	0	0	0	0	0	0	0
Sacchareae	Andropogoninae			Cymbopogon tortilis		1	0	0	0	0	0	0	0	0	1	1	1	0	0	0	0	0	0	0	0	0	0	0	0	0	0	0	0	0	0	0	0	0	0	0	0
Sacchareae	Andropogoninae		*	Diheteropogon_amplectens		1	0	0	0	0	0	0	0	0	1	1	1	0	0	0	0	0	0	0	0	0	0	0	0	0	0	0	0	0	0	0	0	0	0	0	0
Sacchareae	Andropogoninae			Schizachyrium_brevifolium		1	0	0	0	0	0	0	0	0	1	1	1	0	0	0	0	0	0	0	0	0	0	0	0	0	0	0	0	0	0	0	0	0	0	0	0
Sacchareae	Andropogoninae			Schizachyrium_cirratum		1	0	0	0	0	0	0	0	0	1	1	1	0	0	0	0	0	0	0	0	0	0	0	0	0	0	0	0	0	0	0	0	0	0	0	0
Sacchareae	Andropogoninae			Schizachyrium_condensatum		1	0	0	0	0	0	0	0	0	1	1	1	0	0	0	0	0	0	0	0	0	0	0	0	0	0	0	0	0	0	0	0	0	0	0	0
Sacchareae	Andropogoninae			Schizachyrium_crinizonatum		1	0	0	0	0	0	0	0	0	1	1	1	0	0	0	0	0	0	0	0	0	0	0	0	0	0	0	0	0	0	0	0	0	0	0	0
Sacchareae	Andropogoninae			Schizachyrium_dolosum		1	0	0	0	0	0	0	0	0	1	1	1	0	0	0	0	0	0	0	0	0	0	0	0	0	0	0	0	0	0	0	0	0	0	0	0
Sacchareae	Andropogoninae			Schizachyrium_exile		1	0	0	0	0	0	0	0	0	1	1	1	0	0	0	0	0	0	0	0	0	0	0	0	0	0	0	0	0	0	0	0	0	0	0	0
Sacchareae	Andropogoninae			Schizachyrium_fragile		1	0	0	0	0	0	0	0	0	1	1	1	0	0	0	0	0	0	0	0	0	0	0	0	0	0	0	0	0	0	0	0	0	0	0	0
Sacchareae	Andropogoninae			Schizachyrium_glaziovii		1	0	0	0	0	0	0	0	0	1	1	1	0	0	0	0	0	0	0	0	0	0	0	0	0	0	0	0	0	0	0	0	0	0	0	0
Sacchareae	Andropogoninae			Schizachyrium_jeffreysii		1	0	0	0	0	0	0	0	0	1	1	1	0	0	0	0	0	0	0	0	0	0	0	0	0	0	0	0	0	0	0	0	0	0	0	0
Sacchareae	Andropogoninae			Schizachyrium_maclaudii_		1	0	0	0	0	0	0	0	0	1	1	1	0	0	0	0	0	0	0	0	0	0	0	0	0	0	0	0	0	0	0	0	0	0	0	0
Sacchareae	Andropogoninae			Schizachyrium_malacostachyum		1	0	0	0	0	0	0	0	0	1	1	1	0	0	0	0	0	0	0	0	0	0	0	0	0	0	0	0	0	0	0	0	0	0	0	0
Sacchareae	Andropogoninae			Schizachyrium_mexicanum		1	0	0	0	0	0	0	0	0	1	1	1	0	0	0	0	0	0	0	0	0	0	0	0	0	0	0	0	0	0	0	0	0	0	0	0
Sacchareae	Andropogoninae			Schizachyrium_nodulosum		1	0	0	0	0	0	0	0	0	1	1	1	0	0	0	0	0	0	0	0	0	0	0	0	0	0	0	0	0	0	0	0	0	0	0	0
Sacchareae	Andropogoninae			Schizachyrium_occultum		1	0	0	0	0	0	0	0	0	1	1	1	0	0	0	0	0	0	0	0	0	0	0	0	0	0	0	0	0	0	0	0	0	0	0	0
Sacchareae	Andropogoninae			Schizachyrium_pachyarthron		1	0	0	0	0	0	0	0	0	1	1	1	0	0	0	0	0	0	0	0	0	0	0	0	0	0	0	0	0	0	0	0	0	0	0	0
Sacchareae	Andropogoninae			Schizachyrium_perplexum		1	0	0	0	0	0	0	0	0	1	1	1	0	0	0	0	0	0	0	0	0	0	0	0	0	0	0	0	0	0	0	0	0	0	0	0
Sacchareae	Andropogoninae			Schizachyrium_platyphyllum		1	0	0	0	0	0	0	0	0	1	1	1	0	0	0	0	0	0	0	0	0	0	0	0	0	0	0	0	0	0	0	0	0	0	0	0
Sacchareae	Andropogoninae			Schizachyrium_pseudeulalia		1	0	0	0	0	0	0	0	0	1	1	1	0	0	0	0	0	0	0	0	0	0	0	0	0	0	0	0	0	0	0	0	0	0	0	0
Sacchareae	Andropogoninae			Schizachyrium_pulchellum		1	0	0	0	0	0	0	0	0	1	1	1	0	0	0	0	0	0	0	0	0	0	0	0	0	0	0	0	0	0	0	0	0	0	0	0
Sacchareae	Andropogoninae			Schizachyrium_ruderale		1	0	0	0	0	0	0	0	0	1	1	1	0	0	0	0	0	0	0	0	0	0	0	0	0	0	0	0	0	0	0	0	0	0	0	0
Sacchareae	Andropogoninae			Schizachyrium_rupestre		1	0	0	0	0	0	0	0	0	1	1	1	0	0	0	0	0	0	0	0	0	0	0	0	0	0	0	0	0	0	0	0	0	0	0	0
Sacchareae	Andropogoninae			Schizachyrium_salzmannii		1	0	0	0	0	0	0	0	0	1	1	1	0	0	0	0	0	0	0	0	0	0	0	0	0	0	0	0	0	0	0	0	0	0	0	0
Sacchareae	Andropogoninae			Schizachyrium_sanguineum		1	0	0	0	0	0	0	0	0	1	1	1	0	0	0	0	0	0	0	0	0	0	0	0	0	0	0	0	0	0	0	0	0	0	0	0
Sacchareae	Andropogoninae			Schizachyrium_scabriflorum		1	0	0	0	0	0	0	0	0	1	1	1	0	0	0	0	0	0	0	0	0	0	0	0	0	0	0	0	0	0	0	0	0	0	0	0
Sacchareae	Andropogoninae			Schizachyrium_scintillans		1	0	0	0	0	0	0	0	0	1	1	1	0	0	0	0	0	0	0	0	0	0	0	0	0	0	0	0	0	0	0	0	0	0	0	0
Sacchareae	Andropogoninae		*	Schizachyrium_scoparium		1	0	0	0	0	0	0	0	0	1	1	1	0	0	0	0	0	0	0	0	0	0	0	0	0	0	0	0	0	0	0	0	0	0	0	0
Sacchareae	Andropogoninae			Schizachyrium_schweinfurthii		1	0	0	0	0	0	0	0	0	1	1	1	0	0	0	0	0	0	0	0	0	0	0	0	0	0	0	0	0	0	0	0	0	0	0	0
Sacchareae	Andropogoninae			Schizachyrium_semitectum		1	0	0	0	0	0	0	0	0	1	1	1	0	0	0	0	0	0	0	0	0	0	0	0	0	0	0	0	0	0	0	0	0	0	0	0
Sacchareae	Andropogoninae			Schizachyrium_spicatum		1	0	0	0	0	0	0	0	0	1	1	1	0	0	0	0	0	0	0	0	0	0	0	0	0	0	0	0	0	0	0	0	0	0	0	0
Sacchareae	Andropogoninae			Schizachyrium_tenerum		1	0	0	0	0	0	0	0	0	1	1	1	0	0	0	0	0	0	0	0	0	0	0	0	0	0	0	0	0	0	0	0	0	0	0	0
Sacchareae	Andropogoninae			Schizachyrium_thollonii		1	0	0	0	0	0	0	0	0	1	1	1	0	0	0	0	0	0	0	0	0	0	0	0	0	0	0	0	0	0	0	0	0	0	0	0
Sacchareae	Andropogoninae			Schizachyrium urceolatum		1	0	0	0	0	0	0	0	0	1	1	1	0	0	0	0	0	0	0	0	0	0	0	0	0	0	0	0	0	0	0	0	0	0	0	0
Sacchareae	Anthistiriinae			Anadelphia_afzeliana		1	0	0	0	0	0	0	0	0	1	1	1	0	0	0	0	0	0	0	0	0	0	0	0	0	0	0	0	0	0	0	0	0	0	0	0
Sacchareae	Anthistiriinae			Anadelphia_leptocoma		1	0	0	0	0	0	0	0	0	1	1	1	0	0	0	0	0	0	0	0	0	0	0	0	0	0	0	0	0	0	0	0	0	0	0	0
Sacchareae	Anthistiriinae		*	Heteropogon_contortus		1	0	0	0	0	0	0	0	0	1	1	1	0	0	0	0	0	0	0	0	0	0	0	0	0	0	0	0	0	0	0	0	0	0	0	0
Sacchareae	Anthistiriinae		*	Hyparrhenia_hirta		1	0	0	0	0	0	0	0	0	1	1	1	0	0	0	0	0	0	0	0	0	0	0	0	0	0	0	0	0	0	0	0	0	0	0	0
Sacchareae	Anthistiriinae			Hyparrhenia_anamesa		1	0	0	0	0	0	0	0	0	1	1	1	0	0	0	0	0	0	0	0	0	0	0	0	0	0	0	0	0	0	0	0	0	0	0	0
Sacchareae	Anthistiriinae			Hyparrhenia_barteri		1	0	0	0	0	0	0	0	0	1	1	1	0	0	0	0	0	0	0	0	0	0	0	0	0	0	0	0	0	0	0	0	0	0	0	0
Sacchareae	Anthistiriinae			Hyparrhenia_bracteata		1	0	0	0	0	0	0	0	0	1	1	1	0	0	0	0	0	0	0	0	0	0	0	0	0	0	0	0	0	0	0	0	0	0	0	0
Sacchareae	Anthistiriinae			Hyparrhenia_collina		1	0	0	0	0	0	0	0	0	1	1	1	0	0	0	0	0	0	0	0	0	0	0	0	0	0	0	0	0	0	0	0	0	0	0	0
Sacchareae	Anthistiriinae			Hyparrhenia_cyanescens		1	0	0	0	0	0	0	0	0	1	1	1	0	0	0	0	0	0	0	0	0	0	0	0	0	0	0	0	0	0	0	0	0	0	0	0
Sacchareae	Anthistiriinae			Hyparrhenia_cymbaria		1	0	0	0	0	0	0	0	0	1	1	1	0	0	0	0	0	0	0	0	0	0	0	0	0	0	0	0	0	0	0	0	0	0	0	0
Sacchareae	Anthistiriinae			Hyparrhenia_dichroa		1	0	0	0	0	0	0	0	0	1	1	1	0	0	0	0	0	0	0	0	0	0	0	0	0	0	0	0	0	0	0	0	0	0	0	0
Sacchareae	Anthistiriinae			Hyparrhenia_diplandra		1	0	0	0	0	0	0	0	0	1	1	1	0	0	0	0	0	0	0	0	0	0	0	0	0	0	0	0	0	0	0	0	0	0	0	0
Sacchareae	Anthistiriinae			Hyparrhenia_dregeana		1	0	0	0	0	0	0	0	0	1	1	1	0	0	0	0	0	0	0	0	0	0	0	0	0	0	0	0	0	0	0	0	0	0	0	0
Sacchareae	Anthistiriinae			Hyparrhenia_exarmata		1	0	0	0	0	0	0	0	0	1	1	1	0	0	0	0	0	0	0	0	0	0	0	0	0	0	0	0	0	0	0	0	0	0	0	0
Sacchareae	Anthistiriinae			Hyparrhenia_familiaris		1	0	0	0	0	0	0	0	0	1	1	1	0	0	0	0	0	0	0	0	0	0	0	0	0	0	0	0	0	0	0	0	0	0	0	0
Sacchareae	Anthistiriinae			Hyparrhenia_filipendula		1	0	0	0	0	0	0	0	0	1	1	1	0	0	0	0	0	0	0	0	0	0	0	0	0	0	0	0	0	0	0	0	0	0	0	0
Sacchareae	Anthistiriinae			Hyparrhenia_gazensis		1	0	0	0	0	0	0	0	0	1	1	1	0	0	0	0	0	0	0	0	0	0	0	0	0	0	0	0	0	0	0	0	0	0	0	0
Sacchareae	Anthistiriinae			Hyparrhenia_glabriuscula		1	0	0	0	0	0	0	0	0	1	1	1	0	0	0	0	0	0	0	0	0	0	0	0	0	0	0	0	0	0	0	0	0	0	0	0
Sacchareae	Anthistiriinae			Hyparrhenia_involucrata		1	0	0	0	0	0	0	0	0	1	1	1	0	0	0	0	0	0	0	0	0	0	0	0	0	0	0	0	0	0	0	0	0	0	0	0
Sacchareae	Anthistiriinae			Hyparrhenia_newtonii		1	0	0	0	0	0	0	0	0	1	1	1	0	0	0	0	0	0	0	0	0	0	0	0	0	0	0	0	0	0	0	0	0	0	0	0
Sacchareae	Anthistiriinae			Hyparrhenia_nyassae		1	0	0	0	0	0	0	0	0	1	1	1	0	0	0	0	0	0	0	0	0	0	0	0	0	0	0	0	0	0	0	0	0	0	0	0
Sacchareae	Anthistiriinae			Hyparrhenia_quarrei		1	0	0	0	0	0	0	0	0	1	1	1	0	0	0	0	0	0	0	0	0	0	0	0	0	0	0	0	0	0	0	0	0	0	0	0
Sacchareae	Anthistiriinae			Hyparrhenia_rudis		1	0	0	0	0	0	0	0	0	1	1	1	0	0	0	0	0	0	0	0	0	0	0	0	0	0	0	0	0	0	0	0	0	0	0	0
Sacchareae	Anthistiriinae			Hyparrhenia_rufa		1	0	0	0	0	0	0	0	0	1	1	1	0	0	0	0	0	0	0	0	0	0	0	0	0	0	0	0	0	0	0	0	0	0	0	0
Sacchareae	Anthistiriinae			Hyparrhenia_variabilis		1	0	0	0	0	0	0	0	0	1	1	1	0	0	0	0	0	0	0	0	0	0	0	0	0	0	0	0	0	0	0	0	0	0	0	0
Sacchareae	Anthistiriinae			Hyparrhenia pilgeriana		1	0	0	0	0	0	0	0	0	1	1	1	0	0	0	0	0	0	0	0	0	0	0	0	0	0	0	0	0	0	0	0	0	0	0	0
Sacchareae	Anthistiriinae			Iseilema_calvum		1	0	0	0	0	0	0	0	0	1	1	1	0	0	0	0	0	0	0	0	0	0	0	0	0	0	0	0	0	0	0	0	0	0	0	0
Sacchareae	Anthistiriinae			Iseilema_ciliatum		1	0	0	0	0	0	0	0	0	1	1	1	0	0	0	0	0	0	0	0	0	0	0	0	0	0	0	0	0	0	0	0	0	0	0	0
Sacchareae	Anthistiriinae			Iseilema_convexum		1	0	0	0	0	0	0	0	0	1	1	1	0	0	0	0	0	0	0	0	0	0	0	0	0	0	0	0	0	0	0	0	0	0	0	0
Sacchareae	Anthistiriinae			Iseilema_dolichotrichum		1	0	0	0	0	0	0	0	0	1	1	1	0	0	0	0	0	0	0	0	0	0	0	0	0	0	0	0	0	0	0	0	0	0	0	0
Sacchareae	Anthistiriinae			Iseilema_eremaeum		1	0	0	0	0	0	0	0	0	1	1	1	0	0	0	0	0	0	0	0	0	0	0	0	0	0	0	0	0	0	0	0	0	0	0	0
Sacchareae	Anthistiriinae			Iseilema_fragile		1	0	0	0	0	0	0	0	0	1	1	1	0	0	0	0	0	0	0	0	0	0	0	0	0	0	0	0	0	0	0	0	0	0	0	0
Sacchareae	Anthistiriinae			Iseilema_holmesii		1	0	0	0	0	0	0	0	0	1	1	1	0	0	0	0	0	0	0	0	0	0	0	0	0	0	0	0	0	0	0	0	0	0	0	0
Sacchareae	Anthistiriinae			Iseilema_macratherum		1	0	0	0	0	0	0	0	0	1	1	1	0	0	0	0	0	0	0	0	0	0	0	0	0	0	0	0	0	0	0	0	0	0	0	0
Sacchareae	Anthistiriinae			Iseilema_membranaceum		1	0	0	0	0	0	0	0	0	1	1	1	0	0	0	0	0	0	0	0	0	0	0	0	0	0	0	0	0	0	0	0	0	0	0	0
Sacchareae	Anthistiriinae			Iseilema_trichopus		1	0	0	0	0	0	0	0	0	1	1	1	0	0	0	0	0	0	0	0	0	0	0	0	0	0	0	0	0	0	0	0	0	0	0	0
Sacchareae	Anthistiriinae			Iseilema_vaginiflorum		1	0	0	0	0	0	0	0	0	1	1	1	0	0	0	0	0	0	0	0	0	0	0	0	0	0	0	0	0	0	0	0	0	0	0	0
Sacchareae	Anthistiriinae			Iseilema_windersii		1	0	0	0	0	0	0	0	0	1	1	1	0	0	0	0	0	0	0	0	0	0	0	0	0	0	0	0	0	0	0	0	0	0	0	0
Sacchareae	Coicinae		*	Coix_aquatica		1	0	0	0	0	0	0	0	0	1	1	1	0	0	0	0	0	0	0	0	0	0	0	0	0	0	0	0	0	0	0	0	0	0	0	0
Sacchareae	Coicinae		*	Coix_lacryma-jobi		1	0	0	0	0	0	0	0	0	1	1	1	0	0	0	0	0	0	0	0	0	0	0	0	0	0	0	0	0	0	0	0	0	0	0	0
Sacchareae	Dimeriinae			Dimeria_acinaciformis		1	0	0	0	0	0	0	0	0	1	1	1	0	0	0	0	0	0	0	0	0	0	0	0	0	0	0	0	0	0	0	0	0	0	0	0
Sacchareae	Dimeriinae			Dimeria_chloridiformis		1	0	0	0	0	0	0	0	0	1	1	1	0	0	0	0	0	0	0	0	0	0	0	0	0	0	0	0	0	0	0	0	0	0	0	0
Sacchareae	Dimeriinae			Dimeria_dipteros		1	0	0	0	0	0	0	0	0	1	1	1	0	0	0	0	0	0	0	0	0	0	0	0	0	0	0	0	0	0	0	0	0	0	0	0
Sacchareae	Dimeriinae			Dimeria_ornithopoda		1	0	0	0	0	0	0	0	0	1	1	1	0	0	0	0	0	0	0	0	0	0	0	0	0	0	0	0	0	0	0	0	0	0	0	0
Sacchareae	Germainiinae			Trachypogon_chevalieri_		1	0	0	0	0	0	0	0	0	1	1	1	0	0	0	0	0	0	0	0	0	0	0	0	0	0	0	0	0	0	0	0	0	0	0	0
Sacchareae	Germainiinae			Trachypogon_macroglossus_		1	0	0	0	0	0	0	0	0	1	1	1	0	0	0	0	0	0	0	0	0	0	0	0	0	0	0	0	0	0	0	0	0	0	0	0
Sacchareae	Germainiinae			Trachypogon_vestitus		1	0	0	0	0	0	0	0	0	1	1	1	0	0	0	0	0	0	0	0	0	0	0	0	0	0	0	0	0	0	0	0	0	0	0	0
Sacchareae	Germainiinae			Trachypogon spicatus		1	0	0	0	0	0	0	0	0	1	1	1	0	0	0	0	0	0	0	0	0	0	0	0	0	0	0	0	0	0	0	0	0	0	0	0
Sacchareae	Ischaeminae		*	Apluda_mutica		1	0	0	0	0	0	0	0	0	1	1	1	0	0	0	0	0	0	0	0	0	0	0	0	0	0	0	0	0	0	0	0	0	0	0	0
Sacchareae	Ischaeminae			Ischaemum_afrum		1	0	0	0	0	0	0	0	0	1	1	1	0	0	0	0	0	0	0	0	0	0	0	0	0	0	0	0	0	0	0	0	0	0	0	0
Sacchareae	Ischaeminae			Ischaemum_amethystimum_		1	0	0	0	0	0	0	0	0	1	1	1	0	0	0	0	0	0	0	0	0	0	0	0	0	0	0	0	0	0	0	0	0	0	0	0
Sacchareae	Ischaeminae			Ischaemum_anthephoroides_		1	0	0	0	0	0	0	0	0	1	1	1	0	0	0	0	0	0	0	0	0	0	0	0	0	0	0	0	0	0	0	0	0	0	0	0
Sacchareae	Ischaeminae			Ischaemum_aristatum		1	0	0	0	0	0	0	0	0	1	1	1	0	0	0	0	0	0	0	0	0	0	0	0	0	0	0	0	0	0	0	0	0	0	0	0
Sacchareae	Ischaeminae			Ischaemum_australe		1	0	0	0	0	0	0	0	0	1	1	1	0	0	0	0	0	0	0	0	0	0	0	0	0	0	0	0	0	0	0	0	0	0	0	0
Sacchareae	Ischaeminae			Ischaemum_barbatum		1	0	0	0	0	0	0	0	0	1	1	1	0	0	0	0	0	0	0	0	0	0	0	0	0	0	0	0	0	0	0	0	0	0	0	0
Sacchareae	Ischaeminae			Ischaemum_decumbens		1	0	0	0	0	0	0	0	0	1	1	1	0	0	0	0	0	0	0	0	0	0	0	0	0	0	0	0	0	0	0	0	0	0	0	0
Sacchareae	Ischaeminae			Ischaemum_fragile		1	0	0	0	0	0	0	0	0	1	1	1	0	0	0	0	0	0	0	0	0	0	0	0	0	0	0	0	0	0	0	0	0	0	0	0
Sacchareae	Ischaeminae			Ischaemum_guianense_		1	0	0	0	0	0	0	0	0	1	1	1	0	0	0	0	0	0	0	0	0	0	0	0	0	0	0	0	0	0	0	0	0	0	0	0
Sacchareae	Ischaeminae			Ischaemum_latifolium		1	0	0	0	0	0	0	0	0	1	1	1	0	0	0	0	0	0	0	0	0	0	0	0	0	0	0	0	0	0	0	0	0	0	0	0
Sacchareae	Ischaeminae			Ischaemum_muticum		1	0	0	0	0	0	0	0	0	1	1	1	0	0	0	0	0	0	0	0	0	0	0	0	0	0	0	0	0	0	0	0	0	0	0	0
Sacchareae	Ischaeminae			Ischaemum_polystachyum		1	0	0	0	0	0	0	0	0	1	1	1	0	0	0	0	0	0	0	0	0	0	0	0	0	0	0	0	0	0	0	0	0	0	0	0
Sacchareae	Ischaeminae			Ischaemum_rugosum		1	0	0	0	0	0	0	0	0	1	1	1	0	0	0	0	0	0	0	0	0	0	0	0	0	0	0	0	0	0	0	0	0	0	0	0
Sacchareae	Ischaeminae			Ischaemum ciliare		1	0	0	0	0	0	0	0	0	1	1	1	0	0	0	0	0	0	0	0	0	0	0	0	0	0	0	0	0	0	0	0	0	0	0	0
Sacchareae	Ischaeminae		*	Sehima_nervosum		1	0	0	0	0	0	0	0	0	1	1	1	0	0	0	0	0	0	0	0	0	0	0	0	0	0	0	0	0	0	0	0	0	0	0	0
Sacchareae	Rottboelliinae		*	Elionurus_muticus		1	0	0	0	0	0	0	0	0	1	1	1	0	0	0	0	0	0	0	0	0	0	0	0	0	0	0	0	0	0	0	0	0	0	0	0
Sacchareae	Rottboelliinae			Elionurus_barbiculmis		1	0	0	0	0	0	0	0	0	1	1	1	0	0	0	0	0	0	0	0	0	0	0	0	0	0	0	0	0	0	0	0	0	0	0	0
Sacchareae	Rottboelliinae			Elionurus_bilinguis		1	0	0	0	0	0	0	0	0	1	1	1	0	0	0	0	0	0	0	0	0	0	0	0	0	0	0	0	0	0	0	0	0	0	0	0
Sacchareae	Rottboelliinae			Elionurus_ciliaris		1	0	0	0	0	0	0	0	0	1	1	1	0	0	0	0	0	0	0	0	0	0	0	0	0	0	0	0	0	0	0	0	0	0	0	0
Sacchareae	Rottboelliinae			Elionurus_citreus		1	0	0	0	0	0	0	0	0	1	1	1	0	0	0	0	0	0	0	0	0	0	0	0	0	0	0	0	0	0	0	0	0	0	0	0
Sacchareae	Rottboelliinae			Elionurus_elegans		1	0	0	0	0	0	0	0	0	1	1	1	0	0	0	0	0	0	0	0	0	0	0	0	0	0	0	0	0	0	0	0	0	0	0	0
Sacchareae	Rottboelliinae			Elionurus_hirtifolius_		1	0	0	0	0	0	0	0	0	1	1	1	0	0	0	0	0	0	0	0	0	0	0	0	0	0	0	0	0	0	0	0	0	0	0	0
Sacchareae	Rottboelliinae			Elionurus_planifolius_		1	0	0	0	0	0	0	0	0	1	1	1	0	0	0	0	0	0	0	0	0	0	0	0	0	0	0	0	0	0	0	0	0	0	0	0
Sacchareae	Rottboelliinae			Elionurus_tripsacoides		1	0	0	0	0	0	0	0	0	1	1	1	0	0	0	0	0	0	0	0	0	0	0	0	0	0	0	0	0	0	0	0	0	0	0	0
Sacchareae	Rottboelliinae			Elionurus_tristis		1	0	0	0	0	0	0	0	0	1	1	1	0	0	0	0	0	0	0	0	0	0	0	0	0	0	0	0	0	0	0	0	0	0	0	0
Sacchareae	Rottboelliinae		*	Hemarthria_altissima		1	0	0	0	0	0	0	0	0	1	1	1	0	0	0	0	0	0	0	0	0	0	0	0	0	0	0	0	0	0	0	0	0	0	0	0
Sacchareae	Rottboelliinae		*	Hemarthria_compressa		1	0	0	0	0	0	0	0	0	1	1	1	0	0	0	0	0	0	0	0	0	0	0	0	0	0	0	0	0	0	0	0	0	0	0	0
Sacchareae	Rottboelliinae			Hemarthria_natans		1	0	0	0	0	0	0	0	0	1	1	1	0	0	0	0	0	0	0	0	0	0	0	0	0	0	0	0	0	0	0	0	0	0	0	0
Sacchareae	Rottboelliinae			Hemarthria_sibirica_		1	0	0	0	0	0	0	0	0	1	1	1	0	0	0	0	0	0	0	0	0	0	0	0	0	0	0	0	0	0	0	0	0	0	0	0
Sacchareae	Rottboelliinae			Hemarthria_uncinata		1	0	0	0	0	0	0	0	0	1	1	1	0	0	0	0	0	0	0	0	0	0	0	0	0	0	0	0	0	0	0	0	0	0	0	0
Sacchareae	Rottboelliinae		*	Heteropholis_sulcata		1	0	0	0	0	0	0	0	0	1	1	1	0	0	0	0	0	0	0	0	0	0	0	0	0	0	0	0	0	0	0	0	0	0	0	0
Sacchareae	Rottboelliinae		*	Mnesithea_afraurit		1	0	0	0	0	0	0	0	0	1	1	1	0	0	0	0	0	0	0	0	0	0	0	0	0	0	0	0	0	0	0	0	0	0	0	0
Sacchareae	Rottboelliinae		*	Mnesithea_selloana		1	0	0	0	0	0	0	0	0	1	1	1	0	0	0	0	0	0	0	0	0	0	0	0	0	0	0	0	0	0	0	0	0	0	0	0
Sacchareae	Rottboelliinae		*	Oxyrhachis_gracillima		1	0	0	0	0	0	0	0	0	1	1	1	0	0	0	0	0	0	0	0	0	0	0	0	0	0	0	0	0	0	0	0	0	0	0	0
Sacchareae	Rottboelliinae		*	Phacelurus_huillensis		1	0	0	0	0	0	0	0	0	1	1	1	0	0	0	0	0	0	0	0	0	0	0	0	0	0	0	0	0	0	0	0	0	0	0	0
Sacchareae	Rottboelliinae		*	Rhytachne_rottboellioides		1	0	0	0	0	0	0	0	0	1	1	1	0	0	0	0	0	0	0	0	0	0	0	0	0	0	0	0	0	0	0	0	0	0	0	0
Sacchareae	Rottboelliinae			Rhytachne_subgibbosa		1	0	0	0	0	0	0	0	0	1	1	1	0	0	0	0	0	0	0	0	0	0	0	0	0	0	0	0	0	0	0	0	0	0	0	0
Sacchareae	Rottboelliinae			Rhytachne_triaristata		1	0	0	0	0	0	0	0	0	1	1	1	0	0	0	0	0	0	0	0	0	0	0	0	0	0	0	0	0	0	0	0	0	0	0	0
Sacchareae	Rottboelliinae		*	Urelytrum_digitatum		1	0	0	0	0	0	0	0	0	1	1	1	0	0	0	0	0	0	0	0	0	0	0	0	0	0	0	0	0	0	0	0	0	0	0	0
Sacchareae	Saccharinae			Eulalia_annua		1	0	0	0	0	0	0	0	0	1	1	1	0	0	0	0	0	0	0	0	0	0	0	0	0	0	0	0	0	0	0	0	0	0	0	0
Sacchareae	Saccharinae			Eulalia_aurea		1	0	0	0	0	0	0	0	0	1	1	1	0	0	0	0	0	0	0	0	0	0	0	0	0	0	0	0	0	0	0	0	0	0	0	0
Sacchareae	Saccharinae			Eulalia_leptostachys		1	0	0	0	0	0	0	0	0	1	1	1	0	0	0	0	0	0	0	0	0	0	0	0	0	0	0	0	0	0	0	0	0	0	0	0
Sacchareae	Saccharinae			Eulalia_mackinlayi		1	0	0	0	0	0	0	0	0	1	1	1	0	0	0	0	0	0	0	0	0	0	0	0	0	0	0	0	0	0	0	0	0	0	0	0
Sacchareae	Saccharinae			Eulalia_trispicata		1	0	0	0	0	0	0	0	0	1	1	1	0	0	0	0	0	0	0	0	0	0	0	0	0	0	0	0	0	0	0	0	0	0	0	0
Sacchareae	Saccharinae			Eulalia_villosa		1	0	0	0	0	0	0	0	0	1	1	1	0	0	0	0	0	0	0	0	0	0	0	0	0	0	0	0	0	0	0	0	0	0	0	0
Sacchareae	Saccharinae			Eulalia contorta		1	0	0	0	0	0	0	0	0	1	1	1	0	0	0	0	0	0	0	0	0	0	0	0	0	0	0	0	0	0	0	0	0	0	0	0
Sacchareae	Saccharinae			Eulalia irritans		1	0	0	0	0	0	0	0	0	1	1	1	0	0	0	0	0	0	0	0	0	0	0	0	0	0	0	0	0	0	0	0	0	0	0	0
Sacchareae	Saccharinae		*	Imperata_cylindrica		1	0	0	0	0	0	0	0	0	1	1	1	0	0	0	0	0	0	0	0	0	0	0	0	0	0	0	0	0	0	0	0	0	0	0	0
Sacchareae	Saccharinae			Microstegium_ciliatum		1	0	0	0	0	0	0	0	0	1	1	1	0	0	0	0	0	0	0	0	0	0	0	0	0	0	0	0	0	0	0	0	0	0	0	0
Sacchareae	Saccharinae			Microstegium_japonicum		1	0	0	0	0	0	0	0	0	1	1	1	0	0	0	0	0	0	0	0	0	0	0	0	0	0	0	0	0	0	0	0	0	0	0	0
Sacchareae	Saccharinae		*	Microstegium_nudum		1	0	0	0	0	0	0	0	0	1	1	1	0	0	0	0	0	0	0	0	0	0	0	0	0	0	0	0	0	0	0	0	0	0	0	0
Sacchareae	Saccharinae			Microstegium_spectabile		1	0	0	0	0	0	0	0	0	1	1	1	0	0	0	0	0	0	0	0	0	0	0	0	0	0	0	0	0	0	0	0	0	0	0	0
Sacchareae	Saccharinae		*	Microstegium_vimineum		1	0	0	0	0	0	0	0	0	1	1	1	0	0	0	0	0	0	0	0	0	0	0	0	0	0	0	0	0	0	0	0	0	0	0	0
Sacchareae	Saccharinae			Microstegium fasciculatum		1	0	0	0	0	0	0	0	0	1	1	1	0	0	0	0	0	0	0	0	0	0	0	0	0	0	0	0	0	0	0	0	0	0	0	0
Sacchareae	Saccharinae			Miscanthus_floridulus		1	0	0	0	0	0	0	0	0	1	1	1	0	0	0	0	0	0	0	0	0	0	0	0	0	0	0	0	0	0	0	0	0	0	0	0
Sacchareae	Saccharinae			Miscanthus_junceus		1	0	0	0	0	0	0	0	0	1	1	1	0	0	0	0	0	0	0	0	0	0	0	0	0	0	0	0	0	0	0	0	0	0	0	0
Sacchareae	Saccharinae			Miscanthus_nepalensis		1	0	0	0	0	0	0	0	0	1	1	1	0	0	0	0	0	0	0	0	0	0	0	0	0	0	0	0	0	0	0	0	0	0	0	0
Sacchareae	Saccharinae			Miscanthus_nudipes		1	0	0	0	0	0	0	0	0	1	1	1	0	0	0	0	0	0	0	0	0	0	0	0	0	0	0	0	0	0	0	0	0	0	0	0
Sacchareae	Saccharinae			Miscanthus_oligostachyus_		1	0	0	0	0	0	0	0	0	1	1	1	0	0	0	0	0	0	0	0	0	0	0	0	0	0	0	0	0	0	0	0	0	0	0	0
Sacchareae	Saccharinae			Miscanthus_sinensis		1	0	0	0	0	0	0	0	0	1	1	1	0	0	0	0	0	0	0	0	0	0	0	0	0	0	0	0	0	0	0	0	0	0	0	0
Sacchareae	Saccharinae			Miscanthus sacchariflorus		1	0	0	0	0	0	0	0	0	1	1	1	0	0	0	0	0	0	0	0	0	0	0	0	0	0	0	0	0	0	0	0	0	0	0	0
Sacchareae	Saccharinae		*	Pogonatherum_crinitum		1	0	0	0	0	0	0	0	0	1	1	1	0	0	0	0	0	0	0	0	0	0	0	0	0	0	0	0	0	0	0	0	0	0	0	0
Sacchareae	Saccharinae		*	Pogonatherum_paniceum		1	0	0	0	0	0	0	0	0	1	1	1	0	0	0	0	0	0	0	0	0	0	0	0	0	0	0	0	0	0	0	0	0	0	0	0
Sacchareae	Saccharinae			Saccharum_angustifolium_		1	0	0	0	0	0	0	0	0	1	1	1	0	0	0	0	0	0	0	0	0	0	0	0	0	0	0	0	0	0	0	0	0	0	0	0
Sacchareae	Saccharinae			Saccharum_asperum_		1	0	0	0	0	0	0	0	0	1	1	1	0	0	0	0	0	0	0	0	0	0	0	0	0	0	0	0	0	0	0	0	0	0	0	0
Sacchareae	Saccharinae			Saccharum_filifolium		1	0	0	0	0	0	0	0	0	1	1	1	0	0	0	0	0	0	0	0	0	0	0	0	0	0	0	0	0	0	0	0	0	0	0	0
Sacchareae	Saccharinae			Saccharum_ravennae		1	0	0	0	0	0	0	0	0	1	1	1	0	0	0	0	0	0	0	0	0	0	0	0	0	0	0	0	0	0	0	0	0	0	0	0
Sacchareae	Saccharinae			Saccharum_spontaneum		1	0	0	0	0	0	0	0	0	1	1	1	0	0	0	0	0	0	0	0	0	0	0	0	0	0	0	0	0	0	0	0	0	0	0	0
Sacchareae	Saccharinae			Saccharum asperum		1	0	0	0	0	0	0	0	0	1	1	1	0	0	0	0	0	0	0	0	0	0	0	0	0	0	0	0	0	0	0	0	0	0	0	0
Sacchareae	Saccharinae			Saccharum villosum		1	0	0	0	0	0	0	0	0	1	1	1	0	0	0	0	0	0	0	0	0	0	0	0	0	0	0	0	0	0	0	0	0	0	0	0
Sacchareae	Saccharinae			Spodiopogon_cotulifer		1	0	0	0	0	0	0	0	0	1	1	1	0	0	0	0	0	0	0	0	0	0	0	0	0	0	0	0	0	0	0	0	0	0	0	0
Sacchareae	Saccharinae			Spodiopogon_depauperatus_		1	0	0	0	0	0	0	0	0	1	1	1	0	0	0	0	0	0	0	0	0	0	0	0	0	0	0	0	0	0	0	0	0	0	0	0
Sacchareae	Saccharinae			Spodiopogon_sibiricus_		1	0	0	0	0	0	0	0	0	1	1	1	0	0	0	0	0	0	0	0	0	0	0	0	0	0	0	0	0	0	0	0	0	0	0	0
Sacchareae	Sorghinae			Bothriochloa_alta		1	0	0	0	0	0	0	0	0	1	1	1	0	0	0	0	0	0	0	0	0	0	0	0	0	0	0	0	0	0	0	0	0	0	0	0
Sacchareae	Sorghinae			Bothriochloa_barbinodis		1	0	0	0	0	0	0	0	0	1	1	1	0	0	0	0	0	0	0	0	0	0	0	0	0	0	0	0	0	0	0	0	0	0	0	0
Sacchareae	Sorghinae			Bothriochloa_biloba		1	0	0	0	0	0	0	0	0	1	1	1	0	0	0	0	0	0	0	0	0	0	0	0	0	0	0	0	0	0	0	0	0	0	0	0
Sacchareae	Sorghinae		*	Bothriochloa_bladhii		1	0	0	0	0	0	0	0	0	1	1	1	0	0	0	0	0	0	0	0	0	0	0	0	0	0	0	0	0	0	0	0	0	0	0	0
Sacchareae	Sorghinae			Bothriochloa_decipiens		1	0	0	0	0	0	0	0	0	1	1	1	0	0	0	0	0	0	0	0	0	0	0	0	0	0	0	0	0	0	0	0	0	0	0	0
Sacchareae	Sorghinae			Bothriochloa_edwardsiana		1	0	0	0	0	0	0	0	0	1	1	1	0	0	0	0	0	0	0	0	0	0	0	0	0	0	0	0	0	0	0	0	0	0	0	0
Sacchareae	Sorghinae			Bothriochloa_erianthoides		1	0	0	0	0	0	0	0	0	1	1	1	0	0	0	0	0	0	0	0	0	0	0	0	0	0	0	0	0	0	0	0	0	0	0	0
Sacchareae	Sorghinae			Bothriochloa_eurylemma		1	0	0	0	0	0	0	0	0	1	1	1	0	0	0	0	0	0	0	0	0	0	0	0	0	0	0	0	0	0	0	0	0	0	0	0
Sacchareae	Sorghinae			Bothriochloa_ewartiana		1	0	0	0	0	0	0	0	0	1	1	1	0	0	0	0	0	0	0	0	0	0	0	0	0	0	0	0	0	0	0	0	0	0	0	0
Sacchareae	Sorghinae			Bothriochloa_exaristata_		1	0	0	0	0	0	0	0	0	1	1	1	0	0	0	0	0	0	0	0	0	0	0	0	0	0	0	0	0	0	0	0	0	0	0	0
Sacchareae	Sorghinae			Bothriochloa_hirtifolia		1	0	0	0	0	0	0	0	0	1	1	1	0	0	0	0	0	0	0	0	0	0	0	0	0	0	0	0	0	0	0	0	0	0	0	0
Sacchareae	Sorghinae			Bothriochloa_insculpta		1	0	0	0	0	0	0	0	0	1	1	1	0	0	0	0	0	0	0	0	0	0	0	0	0	0	0	0	0	0	0	0	0	0	0	0
Sacchareae	Sorghinae		*	Bothriochloa_ischaemum		1	0	0	0	0	0	0	0	0	1	1	1	0	0	0	0	0	0	0	0	0	0	0	0	0	0	0	0	0	0	0	0	0	0	0	0
Sacchareae	Sorghinae			Bothriochloa_laguroides		1	0	0	0	0	0	0	0	0	1	1	1	0	0	0	0	0	0	0	0	0	0	0	0	0	0	0	0	0	0	0	0	0	0	0	0
Sacchareae	Sorghinae			Bothriochloa_longipaniculata		1	0	0	0	0	0	0	0	0	1	1	1	0	0	0	0	0	0	0	0	0	0	0	0	0	0	0	0	0	0	0	0	0	0	0	0
Sacchareae	Sorghinae			Bothriochloa_macra_		1	0	0	0	0	0	0	0	0	1	1	1	0	0	0	0	0	0	0	0	0	0	0	0	0	0	0	0	0	0	0	0	0	0	0	0
Sacchareae	Sorghinae			Bothriochloa_pertusa		1	0	0	0	0	0	0	0	0	1	1	1	0	0	0	0	0	0	0	0	0	0	0	0	0	0	0	0	0	0	0	0	0	0	0	0
Sacchareae	Sorghinae			Bothriochloa_radicans		1	0	0	0	0	0	0	0	0	1	1	1	0	0	0	0	0	0	0	0	0	0	0	0	0	0	0	0	0	0	0	0	0	0	0	0
Sacchareae	Sorghinae		*	Bothriochloa_saccharoides		1	0	0	0	0	0	0	0	0	1	1	1	0	0	0	0	0	0	0	0	0	0	0	0	0	0	0	0	0	0	0	0	0	0	0	0
Sacchareae	Sorghinae			Bothriochloa_springfieldii		1	0	0	0	0	0	0	0	0	1	1	1	0	0	0	0	0	0	0	0	0	0	0	0	0	0	0	0	0	0	0	0	0	0	0	0
Sacchareae	Sorghinae			Bothriochloa_wrightii		1	0	0	0	0	0	0	0	0	1	1	1	0	0	0	0	0	0	0	0	0	0	0	0	0	0	0	0	0	0	0	0	0	0	0	0
Sacchareae	Sorghinae			Capillipedium_assimile		1	0	0	0	0	0	0	0	0	1	1	1	0	0	0	0	0	0	0	0	0	0	0	0	0	0	0	0	0	0	0	0	0	0	0	0
Sacchareae	Sorghinae		*	Capillipedium_parviflorum		1	0	0	0	0	0	0	0	0	1	1	1	0	0	0	0	0	0	0	0	0	0	0	0	0	0	0	0	0	0	0	0	0	0	0	0
Sacchareae	Sorghinae			Capillipedium_spicigerum		1	0	0	0	0	0	0	0	0	1	1	1	0	0	0	0	0	0	0	0	0	0	0	0	0	0	0	0	0	0	0	0	0	0	0	0
Sacchareae	Sorghinae			Chrysopogon_aciculatus		1	0	0	0	0	0	0	0	0	1	1	1	0	0	0	0	0	0	0	0	0	0	0	0	0	0	0	0	0	0	0	0	0	0	0	0
Sacchareae	Sorghinae			Chrysopogon_aucheri		1	0	0	0	0	0	0	0	0	1	1	1	0	0	0	0	0	0	0	0	0	0	0	0	0	0	0	0	0	0	0	0	0	0	0	0
Sacchareae	Sorghinae			Chrysopogon_elongatus		1	0	0	0	0	0	0	0	0	1	1	1	0	0	0	0	0	0	0	0	0	0	0	0	0	0	0	0	0	0	0	0	0	0	0	0
Sacchareae	Sorghinae			Chrysopogon_filipes		1	0	0	0	0	0	0	0	0	1	1	1	0	0	0	0	0	0	0	0	0	0	0	0	0	0	0	0	0	0	0	0	0	0	0	0
Sacchareae	Sorghinae			Chrysopogon_fulvibarbis_		1	0	0	0	0	0	0	0	0	1	1	1	0	0	0	0	0	0	0	0	0	0	0	0	0	0	0	0	0	0	0	0	0	0	0	0
Sacchareae	Sorghinae		*	Chrysopogon_fulvus		1	0	0	0	0	0	0	0	0	1	1	1	0	0	0	0	0	0	0	0	0	0	0	0	0	0	0	0	0	0	0	0	0	0	0	0
Sacchareae	Sorghinae		*	Chrysopogon_gryllus		1	0	0	0	0	0	0	0	0	1	1	1	0	0	0	0	0	0	0	0	0	0	0	0	0	0	0	0	0	0	0	0	0	0	0	0
Sacchareae	Sorghinae			Chrysopogon_latifolius		1	0	0	0	0	0	0	0	0	1	1	1	0	0	0	0	0	0	0	0	0	0	0	0	0	0	0	0	0	0	0	0	0	0	0	0
Sacchareae	Sorghinae			Chrysopogon_nigritanus		1	0	0	0	0	0	0	0	0	1	1	1	0	0	0	0	0	0	0	0	0	0	0	0	0	0	0	0	0	0	0	0	0	0	0	0
Sacchareae	Sorghinae			Chrysopogon_oliganthus		1	0	0	0	0	0	0	0	0	1	1	1	0	0	0	0	0	0	0	0	0	0	0	0	0	0	0	0	0	0	0	0	0	0	0	0
Sacchareae	Sorghinae			Chrysopogon_pallidus		1	0	0	0	0	0	0	0	0	1	1	1	0	0	0	0	0	0	0	0	0	0	0	0	0	0	0	0	0	0	0	0	0	0	0	0
Sacchareae	Sorghinae			Chrysopogon_plumulosus		1	0	0	0	0	0	0	0	0	1	1	1	0	0	0	0	0	0	0	0	0	0	0	0	0	0	0	0	0	0	0	0	0	0	0	0
Sacchareae	Sorghinae			Chrysopogon_serrulatus		1	0	0	0	0	0	0	0	0	1	1	1	0	0	0	0	0	0	0	0	0	0	0	0	0	0	0	0	0	0	0	0	0	0	0	0
Sacchareae	Sorghinae			Chrysopogon_setifolius		1	0	0	0	0	0	0	0	0	1	1	1	0	0	0	0	0	0	0	0	0	0	0	0	0	0	0	0	0	0	0	0	0	0	0	0
Sacchareae	Sorghinae			Chrysopogon_sylvaticus		1	0	0	0	0	0	0	0	0	1	1	1	0	0	0	0	0	0	0	0	0	0	0	0	0	0	0	0	0	0	0	0	0	0	0	0
Sacchareae	Sorghinae			Chrysopogon benthamianus		1	0	0	0	0	0	0	0	0	1	1	1	0	0	0	0	0	0	0	0	0	0	0	0	0	0	0	0	0	0	0	0	0	0	0	0
Sacchareae	Sorghinae		*	Dichanthium_aristatum		1	0	0	0	0	0	0	0	0	1	1	1	0	0	0	0	0	0	0	0	0	0	0	0	0	0	0	0	0	0	0	0	0	0	0	0
Sacchareae	Sorghinae			Sorghastrum_brunneum		1	0	0	0	0	0	0	0	0	1	1	1	0	0	0	0	0	0	0	0	0	0	0	0	0	0	0	0	0	0	0	0	0	0	0	0
Sacchareae	Sorghinae			Sorghastrum_incompletum		1	0	0	0	0	0	0	0	0	1	1	1	0	0	0	0	0	0	0	0	0	0	0	0	0	0	0	0	0	0	0	0	0	0	0	0
Sacchareae	Sorghinae			Sorghastrum_minarum		1	0	0	0	0	0	0	0	0	1	1	1	0	0	0	0	0	0	0	0	0	0	0	0	0	0	0	0	0	0	0	0	0	0	0	0
Sacchareae	Sorghinae			Sorghastrum_nudipes		1	0	0	0	0	0	0	0	0	1	1	1	0	0	0	0	0	0	0	0	0	0	0	0	0	0	0	0	0	0	0	0	0	0	0	0
Sacchareae	Sorghinae		*	Sorghastrum_nutans		1	0	0	0	0	0	0	0	0	1	1	1	0	0	0	0	0	0	0	0	0	0	0	0	0	0	0	0	0	0	0	0	0	0	0	0
Sacchareae	Sorghinae			Sorghastrum_pellitum		1	0	0	0	0	0	0	0	0	1	1	1	0	0	0	0	0	0	0	0	0	0	0	0	0	0	0	0	0	0	0	0	0	0	0	0
Sacchareae	Sorghinae			Sorghastrum_secundum		1	0	0	0	0	0	0	0	0	1	1	1	0	0	0	0	0	0	0	0	0	0	0	0	0	0	0	0	0	0	0	0	0	0	0	0
Sacchareae	Sorghinae			Sorghastrum_setosum		1	0	0	0	0	0	0	0	0	1	1	1	0	0	0	0	0	0	0	0	0	0	0	0	0	0	0	0	0	0	0	0	0	0	0	0
Sacchareae	Sorghinae			Sorghastrum_stipoides		1	0	0	0	0	0	0	0	0	1	1	1	0	0	0	0	0	0	0	0	0	0	0	0	0	0	0	0	0	0	0	0	0	0	0	0
Sacchareae	Sorghinae			Sorghastrum_viride_		1	0	0	0	0	0	0	0	0	1	1	1	0	0	0	0	0	0	0	0	0	0	0	0	0	0	0	0	0	0	0	0	0	0	0	0
Sacchareae	Sorghinae			Sorghum_arundinaceum		1	0	0	0	0	0	0	0	0	1	1	1	0	0	0	0	0	0	0	0	0	0	0	0	0	0	0	0	0	0	0	0	0	0	0	0
Sacchareae	Sorghinae			Sorghum_brachypodum		1	0	0	0	0	0	0	0	0	1	1	1	0	0	0	0	0	0	0	0	0	0	0	0	0	0	0	0	0	0	0	0	0	0	0	0
Sacchareae	Sorghinae			Sorghum_bulbosum		1	0	0	0	0	0	0	0	0	1	1	1	0	0	0	0	0	0	0	0	0	0	0	0	0	0	0	0	0	0	0	0	0	0	0	0
Sacchareae	Sorghinae			Sorghum_ecarinatum		1	0	0	0	0	0	0	0	0	1	1	1	0	0	0	0	0	0	0	0	0	0	0	0	0	0	0	0	0	0	0	0	0	0	0	0
Sacchareae	Sorghinae			Sorghum_exstans		1	0	0	0	0	0	0	0	0	1	1	1	0	0	0	0	0	0	0	0	0	0	0	0	0	0	0	0	0	0	0	0	0	0	0	0
Sacchareae	Sorghinae			Sorghum_grande		1	0	0	0	0	0	0	0	0	1	1	1	0	0	0	0	0	0	0	0	0	0	0	0	0	0	0	0	0	0	0	0	0	0	0	0
Sacchareae	Sorghinae		*	Sorghum_halepense		1	0	0	0	0	0	0	0	0	1	1	1	0	0	0	0	0	0	0	0	0	0	0	0	0	0	0	0	0	0	0	0	0	0	0	0
Sacchareae	Sorghinae			Sorghum_interjectum		1	0	0	0	0	0	0	0	0	1	1	1	0	0	0	0	0	0	0	0	0	0	0	0	0	0	0	0	0	0	0	0	0	0	0	0
Sacchareae	Sorghinae			Sorghum_intrans		1	0	0	0	0	0	0	0	0	1	1	1	0	0	0	0	0	0	0	0	0	0	0	0	0	0	0	0	0	0	0	0	0	0	0	0
Sacchareae	Sorghinae			Sorghum_laxiflorum		1	0	0	0	0	0	0	0	0	1	1	1	0	0	0	0	0	0	0	0	0	0	0	0	0	0	0	0	0	0	0	0	0	0	0	0
Sacchareae	Sorghinae			Sorghum_macrospermum		1	0	0	0	0	0	0	0	0	1	1	1	0	0	0	0	0	0	0	0	0	0	0	0	0	0	0	0	0	0	0	0	0	0	0	0
Sacchareae	Sorghinae			Sorghum_matarankense		1	0	0	0	0	0	0	0	0	1	1	1	0	0	0	0	0	0	0	0	0	0	0	0	0	0	0	0	0	0	0	0	0	0	0	0
Sacchareae	Sorghinae		*	Sorghum_nitidum		1	0	0	0	0	0	0	0	0	1	1	1	0	0	0	0	0	0	0	0	0	0	0	0	0	0	0	0	0	0	0	0	0	0	0	0
Sacchareae	Sorghinae			Sorghum_plumosum		1	0	0	0	0	0	0	0	0	1	1	1	0	0	0	0	0	0	0	0	0	0	0	0	0	0	0	0	0	0	0	0	0	0	0	0
Sacchareae	Sorghinae			Sorghum_purpureosericeum		1	0	0	0	0	0	0	0	0	1	1	1	0	0	0	0	0	0	0	0	0	0	0	0	0	0	0	0	0	0	0	0	0	0	0	0
Sacchareae	Sorghinae			Sorghum_stipoideum		1	0	0	0	0	0	0	0	0	1	1	1	0	0	0	0	0	0	0	0	0	0	0	0	0	0	0	0	0	0	0	0	0	0	0	0
Sacchareae	Sorghinae			Sorghum_timorense		1	0	0	0	0	0	0	0	0	1	1	1	0	0	0	0	0	0	0	0	0	0	0	0	0	0	0	0	0	0	0	0	0	0	0	0
Sacchareae	Sorghinae			Sorghum_trichocladum		1	0	0	0	0	0	0	0	0	1	1	1	0	0	0	0	0	0	0	0	0	0	0	0	0	0	0	0	0	0	0	0	0	0	0	0
Sacchareae	Sorghinae		*	Sorghum_versicolor		1	0	0	0	0	0	0	0	0	1	1	1	0	0	0	0	0	0	0	0	0	0	0	0	0	0	0	0	0	0	0	0	0	0	0	0
Sacchareae	Sorghinae			Sorghum leiocladum		1	0	0	0	0	0	0	0	0	1	1	1	0	0	0	0	0	0	0	0	0	0	0	0	0	0	0	0	0	0	0	0	0	0	0	0
Sacchareae	Sorghinae		*	Vetiveria_zizanioides		1	0	0	0	0	0	0	0	0	1	1	1	0	0	0	0	0	0	0	0	0	0	0	0	0	0	0	0	0	0	0	0	0	0	0	0
Sacchareae	Tripsacinae		*	Tripsacum_dactyloides		1	0	0	0	0	0	0	0	0	1	1	1	0	0	0	0	0	0	0	0	0	0	0	0	0	0	0	0	0	0	0	0	0	0	0	0
Sacchareae	Tripsacinae			Tripsacum_andersonii		1	0	0	0	0	0	0	0	0	1	1	1	0	0	0	0	0	0	0	0	0	0	0	0	0	0	0	0	0	0	0	0	0	0	0	0
Sacchareae	Tripsacinae			Tripsacum_australe		1	0	0	0	0	0	0	0	0	1	1	1	0	0	0	0	0	0	0	0	0	0	0	0	0	0	0	0	0	0	0	0	0	0	0	0
Sacchareae	Tripsacinae			Tripsacum_jalapense		1	0	0	0	0	0	0	0	0	1	1	1	0	0	0	0	0	0	0	0	0	0	0	0	0	0	0	0	0	0	0	0	0	0	0	0
Sacchareae	Tripsacinae			Tripsacum_lanceolatum		1	0	0	0	0	0	0	0	0	1	1	1	0	0	0	0	0	0	0	0	0	0	0	0	0	0	0	0	0	0	0	0	0	0	0	0
Sacchareae	Tripsacinae			Tripsacum_latifolium_		1	0	0	0	0	0	0	0	0	1	1	1	0	0	0	0	0	0	0	0	0	0	0	0	0	0	0	0	0	0	0	0	0	0	0	0
Sacchareae	Tripsacinae			Tripsacum_laxum_		1	0	0	0	0	0	0	0	0	1	1	1	0	0	0	0	0	0	0	0	0	0	0	0	0	0	0	0	0	0	0	0	0	0	0	0
Sacchareae	Tripsacinae			Tripsacum_maizar		1	0	0	0	0	0	0	0	0	1	1	1	0	0	0	0	0	0	0	0	0	0	0	0	0	0	0	0	0	0	0	0	0	0	0	0
Sacchareae	Tripsacinae			Tripsacum_pilosum		1	0	0	0	0	0	0	0	0	1	1	1	0	0	0	0	0	0	0	0	0	0	0	0	0	0	0	0	0	0	0	0	0	0	0	0
Sacchareae	Tripsacinae			Tripsacum_zopilotense		1	0	0	0	0	0	0	0	0	1	1	1	0	0	0	0	0	0	0	0	0	0	0	0	0	0	0	0	0	0	0	0	0	0	0	0
Thysanolaeneae			*	Thysanolaena_latifolia		0	0	0	0	0	0	0	0	0	0	0	0	0	0	0	0	0	0	0	0	0	0	0	0	0	0	0	0	0	0	0	0	0	0	0	1
Tristachyideae				Danthoniopsis_barbata		0	0	0	0	0	0	0	1	0	0	0	0	0	0	0	0	0	0	0	0	0	0	0	0	0	0	0	0	0	0	0	0	0	0	0	0
Tristachyideae			*	Danthoniopsis_dinteri		0	0	0	0	0	0	0	1	0	0	0	0	0	0	0	0	0	0	0	0	0	0	0	0	0	0	0	0	0	0	0	0	0	0	0	0
Tristachyideae				Danthoniopsis_parva		0	0	0	0	0	0	0	1	0	0	0	0	0	0	0	0	0	0	0	0	0	0	0	0	0	0	0	0	0	0	0	0	0	0	0	0
Tristachyideae			*	Danthoniopsis_petiolata		0	0	0	0	0	0	0	1	0	0	0	0	0	0	0	0	0	0	0	0	0	0	0	0	0	0	0	0	0	0	0	0	0	0	0	0
Tristachyideae				Danthoniopsis_pruinosa		0	0	0	0	0	0	0	1	0	0	0	0	0	0	0	0	0	0	0	0	0	0	0	0	0	0	0	0	0	0	0	0	0	0	0	0
Tristachyideae				Danthoniopsis_ramosa		0	0	0	0	0	0	0	1	0	0	0	0	0	0	0	0	0	0	0	0	0	0	0	0	0	0	0	0	0	0	0	0	0	0	0	0
Tristachyideae				Dilophotriche_pobeguinii_		0	0	0	0	0	0	0	1	0	0	0	0	0	0	0	0	0	0	0	0	0	0	0	0	0	0	0	0	0	0	0	0	0	0	0	0
Tristachyideae				Dilophotriche_tristachyoides_		0	0	0	0	0	0	0	1	0	0	0	0	0	0	0	0	0	0	0	0	0	0	0	0	0	0	0	0	0	0	0	0	0	0	0	0
Tristachyideae				Gilgiochloa_indurata		0	0	0	0	0	0	0	1	0	0	0	0	0	0	0	0	0	0	0	0	0	0	0	0	0	0	0	0	0	0	0	0	0	0	0	0
Tristachyideae				Loudetia_annua		0	0	0	0	0	0	0	1	0	0	0	0	0	0	0	0	0	0	0	0	0	0	0	0	0	0	0	0	0	0	0	0	0	0	0	0
Tristachyideae				Loudetia_arundinacea		0	0	0	0	0	0	0	1	0	0	0	0	0	0	0	0	0	0	0	0	0	0	0	0	0	0	0	0	0	0	0	0	0	0	0	0
Tristachyideae				Loudetia_densispica		0	0	0	0	0	0	0	1	0	0	0	0	0	0	0	0	0	0	0	0	0	0	0	0	0	0	0	0	0	0	0	0	0	0	0	0
Tristachyideae				Loudetia_filifolia		0	0	0	0	0	0	0	1	0	0	0	0	0	0	0	0	0	0	0	0	0	0	0	0	0	0	0	0	0	0	0	0	0	0	0	0
Tristachyideae				Loudetia_flammida		0	0	0	0	0	0	0	1	0	0	0	0	0	0	0	0	0	0	0	0	0	0	0	0	0	0	0	0	0	0	0	0	0	0	0	0
Tristachyideae				Loudetia_flavida		0	0	0	0	0	0	0	1	0	0	0	0	0	0	0	0	0	0	0	0	0	0	0	0	0	0	0	0	0	0	0	0	0	0	0	0
Tristachyideae				Loudetia_hordeiformis		0	0	0	0	0	0	0	1	0	0	0	0	0	0	0	0	0	0	0	0	0	0	0	0	0	0	0	0	0	0	0	0	0	0	0	0
Tristachyideae				Loudetia_kagerensis		0	0	0	0	0	0	0	1	0	0	0	0	0	0	0	0	0	0	0	0	0	0	0	0	0	0	0	0	0	0	0	0	0	0	0	0
Tristachyideae				Loudetia_lanata		0	0	0	0	0	0	0	1	0	0	0	0	0	0	0	0	0	0	0	0	0	0	0	0	0	0	0	0	0	0	0	0	0	0	0	0
Tristachyideae			*	Loudetia_simplex		0	0	0	0	0	0	0	1	0	0	0	0	0	0	0	0	0	0	0	0	0	0	0	0	0	0	0	0	0	0	0	0	0	0	0	0
Tristachyideae				Loudetia_togoensis		0	0	0	0	0	0	0	1	0	0	0	0	0	0	0	0	0	0	0	0	0	0	0	0	0	0	0	0	0	0	0	0	0	0	0	0
Tristachyideae				Loudetia phragmitoides		0	0	0	0	0	0	0	1	0	0	0	0	0	0	0	0	0	0	0	0	0	0	0	0	0	0	0	0	0	0	0	0	0	0	0	0
Tristachyideae				Loudetiopsis_ambiens		0	0	0	0	0	0	0	1	0	0	0	0	0	0	0	0	0	0	0	0	0	0	0	0	0	0	0	0	0	0	0	0	0	0	0	0
Tristachyideae				Loudetiopsis_chrysothrix		0	0	0	0	0	0	0	1	0	0	0	0	0	0	0	0	0	0	0	0	0	0	0	0	0	0	0	0	0	0	0	0	0	0	0	0
Tristachyideae				Loudetiopsis_glabrata		0	0	0	0	0	0	0	1	0	0	0	0	0	0	0	0	0	0	0	0	0	0	0	0	0	0	0	0	0	0	0	0	0	0	0	0
Tristachyideae				Loudetiopsis_kerstingii		0	0	0	0	0	0	0	1	0	0	0	0	0	0	0	0	0	0	0	0	0	0	0	0	0	0	0	0	0	0	0	0	0	0	0	0
Tristachyideae				Loudetiopsis_scaettae		0	0	0	0	0	0	0	1	0	0	0	0	0	0	0	0	0	0	0	0	0	0	0	0	0	0	0	0	0	0	0	0	0	0	0	0
Tristachyideae				Loudetiopsis_thoroldii_		0	0	0	0	0	0	0	1	0	0	0	0	0	0	0	0	0	0	0	0	0	0	0	0	0	0	0	0	0	0	0	0	0	0	0	0
Tristachyideae				Trichopteryx_dregeana		0	0	0	0	0	0	0	1	0	0	0	0	0	0	0	0	0	0	0	0	0	0	0	0	0	0	0	0	0	0	0	0	0	0	0	0
Tristachyideae				Trichopteryx_elegantula		0	0	0	0	0	0	0	1	0	0	0	0	0	0	0	0	0	0	0	0	0	0	0	0	0	0	0	0	0	0	0	0	0	0	0	0
Tristachyideae				Trichopteryx_fruticulosa		0	0	0	0	0	0	0	1	0	0	0	0	0	0	0	0	0	0	0	0	0	0	0	0	0	0	0	0	0	0	0	0	0	0	0	0
Tristachyideae				Trichopteryx_marungensis_		0	0	0	0	0	0	0	1	0	0	0	0	0	0	0	0	0	0	0	0	0	0	0	0	0	0	0	0	0	0	0	0	0	0	0	0
Tristachyideae				Trichopteryx_stolziana		0	0	0	0	0	0	0	1	0	0	0	0	0	0	0	0	0	0	0	0	0	0	0	0	0	0	0	0	0	0	0	0	0	0	0	0
Tristachyideae				Tristachya_avenacea		0	0	0	0	0	0	0	1	0	0	0	0	0	0	0	0	0	0	0	0	0	0	0	0	0	0	0	0	0	0	0	0	0	0	0	0
Tristachyideae				Tristachya_bequaertii		0	0	0	0	0	0	0	1	0	0	0	0	0	0	0	0	0	0	0	0	0	0	0	0	0	0	0	0	0	0	0	0	0	0	0	0
Tristachyideae			*	Tristachya_biseriata		0	0	0	0	0	0	0	1	0	0	0	0	0	0	0	0	0	0	0	0	0	0	0	0	0	0	0	0	0	0	0	0	0	0	0	0
Tristachyideae				Tristachya_leiostachya_		0	0	0	0	0	0	0	1	0	0	0	0	0	0	0	0	0	0	0	0	0	0	0	0	0	0	0	0	0	0	0	0	0	0	0	0
Tristachyideae			*	Tristachya_leucothrix		0	0	0	0	0	0	0	1	0	0	0	0	0	0	0	0	0	0	0	0	0	0	0	0	0	0	0	0	0	0	0	0	0	0	0	0
Tristachyideae				Tristachya_lualabaensis		0	0	0	0	0	0	0	1	0	0	0	0	0	0	0	0	0	0	0	0	0	0	0	0	0	0	0	0	0	0	0	0	0	0	0	0
Tristachyideae				Tristachya_nodiglumis		0	0	0	0	0	0	0	1	0	0	0	0	0	0	0	0	0	0	0	0	0	0	0	0	0	0	0	0	0	0	0	0	0	0	0	0
Tristachyideae				Tristachya_pedicellata_		0	0	0	0	0	0	0	1	0	0	0	0	0	0	0	0	0	0	0	0	0	0	0	0	0	0	0	0	0	0	0	0	0	0	0	0
Tristachyideae				Tristachya_rehmannii		0	0	0	0	0	0	0	1	0	0	0	0	0	0	0	0	0	0	0	0	0	0	0	0	0	0	0	0	0	0	0	0	0	0	0	0
Tristachyideae				Tristachya_superba		0	0	0	0	0	0	0	1	0	0	0	0	0	0	0	0	0	0	0	0	0	0	0	0	0	0	0	0	0	0	0	0	0	0	0	0
Tristachyideae				Tristachya_thollonii		0	0	0	0	0	0	0	1	0	0	0	0	0	0	0	0	0	0	0	0	0	0	0	0	0	0	0	0	0	0	0	0	0	0	0	0
Tristachyideae				Zonotriche_inamoena		0	0	0	0	0	0	0	1	0	0	0	0	0	0	0	0	0	0	0	0	0	0	0	0	0	0	0	0	0	0	0	0	0	0	0	0
Zeugiteae			*	Lophatherum_gracile		0	0	0	0	0	0	0	0	1	0	0	0	0	0	0	0	0	0	0	0	0	0	0	0	0	0	0	0	0	0	0	0	0	0	0	0
Zeugiteae			*	Orthoclada_laxa		0	0	0	0	0	0	0	0	1	0	0	0	0	0	0	0	0	0	0	0	0	0	0	0	0	0	0	0	0	0	0	0	0	0	0	0
Zeugiteae			*	Pohlidium_petiolatum		0	0	0	0	0	0	0	0	1	0	0	0	0	0	0	0	0	0	0	0	0	0	0	0	0	0	0	0	0	0	0	0	0	0	0	0
Zeugiteae			*	Zeugites_americanus		0	0	0	0	0	0	0	0	1	0	0	0	0	0	0	0	0	0	0	0	0	0	0	0	0	0	0	0	0	0	0	0	0	0	0	0
Zeugiteae			*	Zeugites_capillaris		0	0	0	0	0	0	0	0	1	0	0	0	0	0	0	0	0	0	0	0	0	0	0	0	0	0	0	0	0	0	0	0	0	0	0	0
Zeugiteae			*	Zeugites_hackelii		0	0	0	0	0	0	0	0	1	0	0	0	0	0	0	0	0	0	0	0	0	0	0	0	0	0	0	0	0	0	0	0	0	0	0	0
Zeugiteae				Zeugites_panamensis		0	0	0	0	0	0	0	0	1	0	0	0	0	0	0	0	0	0	0	0	0	0	0	0	0	0	0	0	0	0	0	0	0	0	0	0
Zeugiteae			*	Zeugites_pittieri		0	0	0	0	0	0	0	0	1	0	0	0	0	0	0	0	0	0	0	0	0	0	0	0	0	0	0	0	0	0	0	0	0	0	0	0
Zeugiteae			*	Zeugites_sagittatus		0	0	0	0	0	0	0	0	1	0	0	0	0	0	0	0	0	0	0	0	0	0	0	0	0	0	0	0	0	0	0	0	0	0	0	0
Zeugiteae				Zeugites_smilacifolius		0	0	0	0	0	0	0	0	1	0	0	0	0	0	0	0	0	0	0	0	0	0	0	0	0	0	0	0	0	0	0	0	0	0	0	0

## Sheet: Hoja1
n specimens	n species
<10	129
10-25	256
25-50	219
50-100	232
150-200	170
>200	306
	1312

## Sheet: Climate ranges 
tribe	photosynthesis	clade	sub-clade	In phylogeny	species	Bio10 min 90%	Bio10 max 90%		Bio11 min 90%	Bio11 max 90%		CGIAR-CSI min 90%	CGIAR-CSI max 90%			N
Arundinelleae	C4				Arundinella pumila	20.9	29.3		15.52	24.73		0.43	1.7			37
Arundinelleae	C4				Arundinella bengalensis	18.7	30.6		6.32	19.83		0.63	1.57			13
Arundinelleae	C4				Arundinella berteroniana	18.5	28.1		14.52	25.45		0.47	2.58			447
Arundinelleae	C4			*	Arundinella deppeana	17.7	28.1		15.02	25.38		0.62	2.26			380
Arundinelleae	C4				Arundinella furva	9.8	27.6		9.13	25.62		0.79	2.83			62
Arundinelleae	C4				Arundinella grevillensis	21.8	24.3		10.42	13.43		0.59	0.94			7
Arundinelleae	C4			*	Arundinella hirta	18.9	26.3		-3.28	7.42		1.2	2.44			775
Arundinelleae	C4				Arundinella hispida	19.8	28.7		14.12	25.65		0.42	1.74			259
Arundinelleae	C4				Arundinella hookeri	12.3	18.5		-2.93	17.22		0.44	1.98			11
Arundinelleae	C4				Arundinella montana	21.7	24.1		10.45	15.08		0.58	1.35			15
Arundinelleae	C4			*	Arundinella nepalensis	18.7	30.8		7.58	23.75		0.38	0.92			1638
Arundinelleae	C4				Arundinella palmeri	21	29.7		13.03	23.58		0.36	1.84			27
Arundinelleae	C4				Arundinella setosa	13.5	30		4.43	25.62		0.39	4.19			397
Centotheceae	C3			*	Centotheca lappacea	23.6	28.3		19.4167	26.05		0.7205	2.7374			564
Centotheceae	C3				Centotheca philippinensis	27	27.8		21.9	25.4833		1.1002	1.6714			21
Centotheceae	C3			*	Megastachya mucronata	22.9	28.1		17.5	24.9		0.45	2.2			223
Cyperochloeae	C3			*	Cyperochloa hirsuta	19.1	21		10.6	12.4		0.37	0.57			23
Cyperochloeae	C3			*	Spartochloa scirpoidea	20.7	25.5		10.5	12.4		0.2	0.53			132
Chasmanthieae	C3			*	Bromuniola gossweileri											1
Chasmanthieae	C3			*	Chasmanthium curvifolium	19.7	22.8		12.2	14.4		0.28	1.01			15
Chasmanthieae	C3			*	Chasmanthium latifolium	20.7	27.7		-0.9	12.1		0.58	1.1			329
Chasmanthieae	C3			*	Chasmanthium laxum	23.4	27.4		1.5	11.5		0.86	1.21			80
Chasmanthieae	C3			*	Chasmanthium nitidum	25.9	27.3		10.1	16.6		0.78	1.2			6
Chasmanthieae	C3				Chasmanthium sessiliflorum	24.3	27		4.7	11.6		0.83	1.14			64
Gynerieae	C3			*	Gynerium sagittatum	18.37	27.78		16.62	25.8		0.68	2.73			255
Paniceae	C4	Anthephorinae			Anthephora cristata	25.57	28.78		23.4	25.75		0.67	1.76			53
Paniceae	C4	Anthephorinae		*	Anthephora elongata	20.75	23.62		16.13	17.78		0.42	0.74		perennial	9
Paniceae	C4	Anthephorinae			Anthephora hermaphrodita	22.98	28.78		19.33	26.53		0.23	2.08		Annual	232
Paniceae	C4	Anthephorinae		*	Anthephora pubescens	23.45	26.13		10.8	12.5		0.09	0.29		perennial	2
Paniceae	C4	Anthephorinae		*	Chaetopoa pilosa	22.82	23.52		19.5	19.5		0.52	0.52		annual	1
Paniceae	C4	Anthephorinae		*	Chlorocalymma cryptacanthum	25.73	25.73		21.6	21.6		0.71	0.71		annual	1
Paniceae	C4	Anthephorinae			Digitaria abyssinica	14.68	24		12.58	21.48		0.46	2.33			151
Paniceae	C4	Anthephorinae			Digitaria acuminatissima	29.35	33.62		21.98	24.23		0.07	0.59			21
Paniceae	C4	Anthephorinae			Digitaria ammophila	23.75	28.78		9.25	17.85		0.15	0.42			45
Paniceae	C4	Anthephorinae			Digitaria argillacea	16.28	31.53		15.28	26.32		0.38	0.98			71
Paniceae	C4	Anthephorinae			Digitaria aridicola	26.43	30.77		22.67	27.52		0.15	0.49			10
Paniceae	C4	Anthephorinae			Digitaria atrofusca	18.03	28.18		11.67	25.3		0.54	1.19			12
Paniceae	C4	Anthephorinae			Digitaria bicornis	22.45	31.02		16.92	26.4		0.34	1.81			351
Paniceae	C4	Anthephorinae			Digitaria breviglumis	20.3	29.65		9.37	22.05		0.3	1.16			80
Paniceae	C4	Anthephorinae			Digitaria brownii	19.22	30.53		6.08	20.62		0.11	0.63			219
Paniceae	C4	Anthephorinae			Digitaria californica	15.68	28.97		3.23	20.57		0.17	1.2			31
Paniceae	C4	Anthephorinae			Digitaria cayoensis	18.82	27.97		14.97	26.78		0.46	1.13			10
Paniceae	C4	Anthephorinae		*	Digitaria ciliaris	19.53	31.37		9.88	25.9		0.18	2.52		annual	647
Paniceae	C4	Anthephorinae			Digitaria coenicola	23.27	29.28		9.52	17.67		0.11	0.45			91
Paniceae	C4	Anthephorinae			Digitaria cognata	23.98	28.85		-0.93	12.05		0.46	1.04			23
Paniceae	C4	Anthephorinae			Digitaria ctenantha	27.82	32.07		12.62	24.78		0.13	0.97			54
Paniceae	C4	Anthephorinae			Digitaria curtigluma	16.57	24.73		13.97	20.98		0.87	1.94			7
Paniceae	C4	Anthephorinae			Digitaria debilis	21.08	31.57		15.23	25.83		0.28	1.65			72
Paniceae	C4	Anthephorinae			Digitaria diagonalis	17.32	28.53		12.98	25.52		0.47	1			44
Paniceae	C4	Anthephorinae			Digitaria diffusa	17.4	27.7		5.78	17.85		0.4	1.16			26
Paniceae	C4	Anthephorinae			Digitaria dioica	22.4	27.72		19.33	24.33		0.29	0.98			12
Paniceae	C4	Anthephorinae			Digitaria divaricatissima	22.33	27.73		8.52	17.75		0.29	0.69			66
Paniceae	C4	Anthephorinae			Digitaria eriantha	18.13	27.83		9.03	24.98		0.26	1.72			47
Paniceae	C4	Anthephorinae			Digitaria eriostachya	26.3	27.83		17.28	18.68		0.85	0.96			11
Paniceae	C4	Anthephorinae			Digitaria exilis	21.95	31.57		19.38	26.13		0.26	1.36			28
Paniceae	C4	Anthephorinae			Digitaria filiformis	21.7	27.07		-0.83	20.93		0.31	1.07			25
Paniceae	C4	Anthephorinae			Digitaria fragilis	13.9	25.83		12.58	24.83		0.46	0.99			10
Paniceae	C4	Anthephorinae			Digitaria fuscescens	23.58	28.73		21.02	26.77		0.57	2.17			89
Paniceae	C4	Anthephorinae			Digitaria gardneri	24.03	28.38		20.95	25.97		0.47	1.18			13
Paniceae	C4	Anthephorinae			Digitaria gayana	24.03	33.12		21.68	26.03		0.18	1.24			76
Paniceae	C4	Anthephorinae			Digitaria gazensis	18.8	24.52		14.28	17.93		0.42	0.98			11
Paniceae	C4	Anthephorinae			Digitaria gibbosa	25.78	31.15		19.07	25.28		0.36	1.09			54
Paniceae	C4	Anthephorinae			Digitaria horizontalis	22.8	30.13		17.7	26.1		0.39	2.16			290
Paniceae	C4	Anthephorinae			Digitaria hubbardii	27.27	27.92		12.22	12.93		0.22	0.33			23
Paniceae	C4	Anthephorinae			Digitaria humbertii	20.08	24.5		14.18	18.22		0.51	0.94			13
Paniceae	C4	Anthephorinae			Digitaria hystrichoides	25.48	28.75		11.55	17.08		0.17	0.46			26
Paniceae	C4	Anthephorinae			Digitaria insularis	19.85	28.15		15.93	26.03		0.4	1.61			335
Paniceae	C4	Anthephorinae			Digitaria laxa	25.63	28.43		16.4	20.85		0.72	1.09			6
Paniceae	C4	Anthephorinae			Digitaria leucites	10.82	26.03		7.72	22.28		0.41	1.33			12
Paniceae	C4	Anthephorinae			Digitaria leucostachya	23.82	30.12		15.35	24.67		0.36	1.33			31
Paniceae	C4	Anthephorinae			Digitaria longiflora	22.92	30.48		14.62	25.53		0.26	2.35			226
Paniceae	C4	Anthephorinae			Digitaria macroblephara	18.22	28.72		15.83	25.65		0.12	0.67			51
Paniceae	C4	Anthephorinae			Digitaria milanjiana	17.87	28.03		12.08	24.23		0.32	1.48			20
Paniceae	C4	Anthephorinae			Digitaria minima	23.53	27.72		13.2	18.83		0.32	1.15			15
Paniceae	C4	Anthephorinae			Digitaria neesiana	21.6	25.05		18.48	21.02		0.63	1.08			10
Paniceae	C4	Anthephorinae			Digitaria nematostachya	25.02	31.8		12.18	23.48		0.26	0.72			14
Paniceae	C4	Anthephorinae			Digitaria nuda	22.4	29.2		19.6	26.42		0.4	1.87			63
Paniceae	C4	Anthephorinae			Digitaria orbata	24.08	27.43		11.15	19.63		0.4	2.05			14
Paniceae	C4	Anthephorinae			Digitaria papposa	28.78	32.18		13.22	24.23		0.1	0.72			27
Paniceae	C4	Anthephorinae			Digitaria parviflora	19.65	27.6		8.57	21.37		0.39	1.57			57
Paniceae	C4	Anthephorinae			Digitaria pearsonii	17.75	21.63		13.27	17.53		0.69	1.47			8
Paniceae	C4	Anthephorinae			Digitaria pittieri	17.28	24.23		16.92	22.73		0.31	1.4			6
Paniceae	C4	Anthephorinae			Digitaria porrecta	22.12	26.08		7.7	11.88		0.37	0.57			20
Paniceae	C4	Anthephorinae		*	Digitaria didactyla	19.65	26.45		13.8	21.02		0.68	1.88			22
Paniceae	C4	Anthephorinae		*	Digitaria radicosa	20.72	27.78		15.12	25.47		1.07	2.56		annual	102
Paniceae	C4	Anthephorinae			Digitaria ramularis	19.25	27.62		7.63	19.62		0.35	1.18			55
Paniceae	C4	Anthephorinae			Digitaria rivae	19.68	28.68		16.33	26.03		0.12	0.44			26
Paniceae	C4	Anthephorinae			Digitaria sacchariflora	24.7	26.73		15.92	19.58		0.85	1.11			11
Paniceae	C4	Anthephorinae			Digitaria sellowii	22.55	27.58		18.05	26.17		0.72	1.32			9
Paniceae	C4	Anthephorinae			Digitaria setifolia	19.08	27.9		14.73	25.83		0.64	2.68			221
Paniceae	C4	Anthephorinae		*	Digitaria setigera	21.37	28.05		13.68	20.22		1.22	2.54		annual	40
Paniceae	C4	Anthephorinae			Digitaria similis	19.32	28.28		16.4	20.7		0.7	1.09			7
Paniceae	C4	Anthephorinae			Digitaria tenuis	22.37	27.38		18.77	25.75		0.32	1.1			12
Paniceae	C4	Anthephorinae			Digitaria ternata	14.68	31.58		9.95	26.53		0.34	1.17			65
Paniceae	C4	Anthephorinae			Digitaria velutina	16.93	27.88		14.22	24.75		0.32	1.31			68
Paniceae	C4	Anthephorinae			Digitaria villosa	18	24.73		-0.1	21.17		0.81	1.65			7
Paniceae	C4	Anthephorinae			Digitaria violascens	19.08	27.92		13.1	25.58		0.64	2.66			9
Paniceae	C4	Anthephorinae		*	Megaloprotachne albescens	23.47	26.03		10.73	17.57		0.24	0.3		annual	42
Paniceae	C4	Boivinellinae	Alloteropsis	*	Alloteropsis cimicina	20.82	30.47		15.37	23.37		0.29	1.19		annual	4
Paniceae	C4	Boivinellinae	Alloteropsis	*	Alloteropsis paniculata	27.57	31.57		23.35	25.85		0.34	0.85		annual	7
Paniceae	C4	Boivinellinae	Alloteropsis	*	Alloteropsis papillosa	26.8	26.8		23.23	23.23		0.64	0.64		Perennial	2
Paniceae	C4	Boivinellinae	Alloteropsis	*	Alloteropsis semialata	20.47	30.62		9.75	25.52		0.4	1.81		Perennial	194
Paniceae	C3	Boivinellinae		*	Acroceras tonkinense	24.58	28.93		22.97	26.28		0.73	1.37		Perennial	8
Paniceae	C3	Boivinellinae			Acroceras zizanioides	21.7	29.12		17.83	26.12		0.6	2.52		Perennial	746
Paniceae	C3	Boivinellinae		*	Amphicarpum amphicarpon	21.35	25.9		0.45	8.93		0.9	1.22		annual	25
Paniceae	C3	Boivinellinae		*	Entolasia stricta	18.17	23.42		7.43	14.13		0.65	1.31		perennial	4504
Paniceae	C3	Boivinellinae		*	Ottochloa nodosa	23.45	28.02		14.02	26.1		0.64	2.81		Perennial	67
Paniceae	C4	Boivinellinae	Echinochloa	*	Echinochloa colona	21.4	31.07		6.93	26.07		0.14	2.07		annual	2841
Paniceae	C4	Boivinellinae	Echinochloa	*	Echinochloa crus galli	17.43	27.88		-7.23	18.4		0.22	1.94		annual	4727
Paniceae	C4	Boivinellinae	Echinochloa	*	Echinochloa crus pavonis	17.82	28.62		3.98	25.23		0.26	1.49		perennial	630
Paniceae	C4	Boivinellinae	Echinochloa	*	Echinochloa chacoensis	20.03	33.87		10.95	24.05		0.06	1.11		Annual, or perennial; short-lived	8
Paniceae	C4	Boivinellinae	Echinochloa		Echinochloa elliptica	28.48	32.47		20.65	25.35		0.27	0.88		annual	28
Paniceae	C4	Boivinellinae	Echinochloa	*	Echinochloa esculenta	19.15	25.78		5.23	13.8		0.29	1.63		annual	95
Paniceae	C4	Boivinellinae	Echinochloa	*	Echinochloa frumentacea	17.88	26.22		-6.03	14.63		0.17	1.27		annual	86
Paniceae	C4	Boivinellinae	Echinochloa	*	Mayariochloa amphistemon
Paniceae	C4	Boivinellinae	Echinochloa		Echinochloa helodes	21.88	33.87		9.8	20.73		0.06	0.95		perennial	38
Paniceae	C4	Boivinellinae	Echinochloa		Echinochloa holciformis	16.05	23.13		11.32	17.9		0.31	0.79		perennial	221
Paniceae	C4	Boivinellinae	Echinochloa		Echinochloa inundata	19.58	30.02		6.07	16.55		0.09	0.55		annual	66
Paniceae	C4	Boivinellinae	Echinochloa		Echinochloa jaliscana	16.5	22.58		11.23	16.63		0.43	0.84		annual	26
Paniceae	C4	Boivinellinae	Echinochloa		Echinochloa kimberleyensis..	25.28	32.53		16.22	25.03		0.27	0.71		annual	11
Paniceae	C4	Boivinellinae	Echinochloa		Echinochloa muricata	17.6	27.18		-10.32	10.18		0.29	1.17		annual	1467
Paniceae	C4	Boivinellinae	Echinochloa		Echinochloa oplismenoides	16.12	27.77		7.62	23.55		0.27	1.07		annual	118
Paniceae	C4	Boivinellinae	Echinochloa		Echinochloa oryzoides	16.23	27.03		-3.13	12.95		0.28	1.71		annual	72
Paniceae	C4	Boivinellinae	Echinochloa		Echinochloa polystachya	21.42	28.6		11.77	26.3		0.45	2.65		perennial	511
Paniceae	C4	Boivinellinae	Echinochloa		Echinochloa praestans	23.25	29.58		22.27	27.1		0.76	2.74		perennial	12
Paniceae	C4	Boivinellinae	Echinochloa		Echinochloa pyramidalis	21.62	29.17		15.1	26.15		0.41	2.14		perennial	168
Paniceae	C4	Boivinellinae	Echinochloa		Echinochloa telmatophila	21.75	25.6		10.37	15.28		0.5	1.28		annual	68
Paniceae	C4	Boivinellinae	Echinochloa		Echinochloa turneriana	19.58	30.98		6.07	20.43		0.11	0.55		annual	36
Paniceae	C4	Boivinellinae	Echinochloa		Echinochloa walteri	20.05	28.03		-7.77	18.32		0.7	1.25		annual	402
Paniceae	C3	Boivinellinae		*	Acroceras excavatum	21.45	26.35		15.77	22.37		0.6	1.16		Perennial	30
Paniceae	C3	Boivinellinae		*	Cyphochlaena madagascariensis	22	27.22		18.25	24.05		0.42	1.4		annual	12
Paniceae	C3	Boivinellinae		*	Cyrtococcum accrescens	18.68	27.6		10.03	26.85		0.68	3.32		annual	153
Paniceae	C3	Boivinellinae		*	Cyrtococcum patens	20.37	27.73		11.85	25.27		1.08	3.65		Perennial	367
Paniceae	C3	Boivinellinae			Lasiacis anomala	21.83	29.47		18.88	26.65		0.46	1.53		Perennial	41
Paniceae	C3	Boivinellinae		*	Lasiacis divaricata	20.73	28.3		-1.27	24.35		0.59	1.83		Perennial	184
Paniceae	C3	Boivinellinae			Lasiacis grisebachii	21.6	27.93		18.07	24.8		0.64	2.28		Perennial	111
Paniceae	C3	Boivinellinae		*	Lasiacis ligulata	19.68	28.32		15.42	25.65		0.5	2.31		Perennial	1129
Paniceae	C3	Boivinellinae			Lasiacis linearis	9.58	24.27		8.1	21.3		1	2.27		Perennial	113
Paniceae	C3	Boivinellinae			Lasiacis nigra	16.93	27.3		13.45	23.68		0.43	2.36		Perennial	1163
Paniceae	C3	Boivinellinae			Lasiacis oaxacensis	17.85	27.6		14.48	25.5		0.46	2.52		Perennial	354
Paniceae	C3	Boivinellinae			Lasiacis procerrima	19.43	27.6		14.37	25.6		0.43	2.49		Annual, or perennial; short-lived	721
Paniceae	C3	Boivinellinae			Lasiacis rhizophora	17.23	26		15.18	22.92		0.63	2.16		Perennial	166
Paniceae	C3	Boivinellinae		*	Lasiacis rugelii	21.9	28.17		18.32	23.77		0.59	2.58		Perennial	234
Paniceae	C3	Boivinellinae		*	Lasiacis ruscifolia	21.85	28.87		15.3	26.3		0.36	1.78		Perennial	1517
Paniceae	C3	Boivinellinae			Lasiacis scabrior	21.78	27.48		19.72	25.48		1.17	2.67		Perennial	281
Paniceae	C3	Boivinellinae		*	Lasiacis sorghoidea	19.5	27.65		16.05	26		0.58	2.38		Perennial	973
Paniceae	C3	Boivinellinae			Lasiacis standleyi	16.88	26.6		15.52	24.73		1.21	2.56		Perennial	295
Paniceae	C3	Boivinellinae		*	Oplismenus burmannii	17.87	28.8		12.48	25.98		0.36	2.46		annual	1287
Paniceae	C3	Boivinellinae		*	Oplismenus compositus	18.4	27.82		9.02	25.4		0.64	3.21		Perennial	483
Paniceae	C3	Boivinellinae		*	Oplismenus hirtellus	18.55	34.37		0.07	19.78		0.05	1		Perennial	3022
Paniceae	C3	Boivinellinae		*	Oplismenus undulatifolius	18.42	26.82		-0.95	21.77		0.75	2.64		Perennial	821
Paniceae	C3	Boivinellinae		*	Pseudechinolaena polystachya	17.02	27.25		13.65	24.68		0.57	2.2		annual	702
Paniceae	C3	Boivinellinae		*	Alloteropsis angusta											1
Paniceae	C3	Boivinellinae	Parodiophyllochloa	*	Parodiophyllochloa cordovensis	13.5	25.03		10.17	21.17		0.4	2.4		Perennial	66
Paniceae	C3	Boivinellinae	Parodiophyllochloa	*	Parodiophyllochloa missiona	23.38	26.72		14.68	16.87		0.99	1.16		Perennial	44
Paniceae	C3	Boivinellinae	Parodiophyllochloa	*	Parodiophyllochloa ovulifera	18.95	27		9.83	20.45		0.4	1.39		Perennial	110
Paniceae	C3	Boivinellinae	Parodiophyllochloa	*	Parodiophyllochloa pantricha	19.18	26		14.75	23.68		0.59	2.17		Perennial	46
Paniceae	C3	Boivinellinae	Parodiophyllochloa	*	Parodiophyllochloa penicilata
Paniceae	C3	Boivinellinae	Parodiophyllochloa	*	Parodiophyllochloa rhizogona	21.55	23.7		13.35	15.07		1.15	1.32		Perennial	6
Paniceae	C3	Boivinellinae	Parodiophyllochloa	*	Poecilostachys bromoides
Paniceae	C3	Boivinellinae			Poecilostachys oplismenoides	11.03	22.97		9.08	17.85		0.74	2.72		perennial	26
Paniceae	C4	Cenchrinae		*	Alexfloydia repens	22.72	23.13		13.33	13.8		1.31	1.39		perennial	21
Paniceae	C4	Cenchrinae		*	Cenchrus abyssinicus	14.18	18.22		8.43	14.92		0.63	1.13		Perennial	11
Paniceae	C4	Cenchrinae		*	Cenchrus americanus	21.78	33.17		13.53	26.23		0.12	0.83		annual	13691
Paniceae	C4	Cenchrinae			Cenchrus bambusiformis	8.27	23.15		7.05	21.77		0.5	1.8		perennial	26
Paniceae	C4	Cenchrinae		*	Cenchrus basedowii	30.08	32.03		18.08	23.15		0.22	0.45		annual	51
Paniceae	C4	Cenchrinae			Cenchrus biflorus	28	34.13		11.47	25.78		0.08	1.1		annual	55
Paniceae	C4	Cenchrinae		*	Cenchrus brownii	21.8	28.75		17.15	26.32		0.43	1.86		annual	345
Paniceae	C4	Cenchrinae		*	Cenchrus caliculatus	25.27	28.1		15.7	23.57		0.89	2.01		perennial	41
Paniceae	C4	Cenchrinae			Cenchrus caninus	12.47	27.4		9.97	26.52		0.9	2.85		perennial	82
Paniceae	C4	Cenchrinae		*	Cenchrus ciliaris	20.43	32.67		10.85	25.43		0.04	0.79		perennial	603
Paniceae	C4	Cenchrinae		*	Cenchrus clandestinus	18.15	24.82		8.42	14.33		0.44	1.38		Perennial	1983
Paniceae	C4	Cenchrinae		*	Cenchrus compressus	16.95	25.23		0.42	15.18		0.4	1.95		Perennial	601
Paniceae	C4	Cenchrinae		*	Cenchrus chilense	10.45	23.12		0.9	9.97		0.1	0.31		Perennial	160
Paniceae	C4	Cenchrinae		*	Cenchrus echinatus	17.92	28.83		9.1	25.62		0.25	1.61		annual	1491
Paniceae	C4	Cenchrinae		*	Cenchrus flaccidus	5.15	24.07		-16.95	6.87		0.11	1.68		perennial	165
Paniceae	C4	Cenchrinae		*	Cenchrus hordeoides	21.43	31.77		19.08	26.15		0.41	1.4		annual	60
Paniceae	C4	Cenchrinae			Cenchrus lanatus	5.15	30.27		-15.38	10.08		0.17	0.97		perennial	56
Paniceae	C4	Cenchrinae		*	Cenchrus latifolius	12.2	25.67		4.8	17.03		0.19	1.19		perennial	180
Paniceae	C4	Cenchrinae		*	Cenchrus macrourus	15.63	29.23		6.15	25.42		0.5	1.99		perennial	156
Paniceae	C4	Cenchrinae		*	Cenchrus mezianus	17.18	25.02		15.85	22.75		0.33	0.74		perennial	14
Paniceae	C4	Cenchrinae			Cenchrus multiflorus	20.12	28.95		14.83	25.68		0.27	1.15		annual	87
Paniceae	C4	Cenchrinae		*	Cenchrus mutilatus	15.83	25.63		8.35	13.28		0.09	0.64		perennial	44
Paniceae	C4	Cenchrinae		*	Cenchrus myosuroides	15.08	28.5		8.02	20.8		0.14	1		perennial	294
Paniceae	C4	Cenchrinae		*	Cenchrus nervosus	24.3	27.85		13.67	21.52		0.49	1.1		perennial	91
Paniceae	C4	Cenchrinae			Cenchrus occidentalis	19.35	26.57		18.48	24.62		0.13	0.86		perennial	39
Paniceae	C4	Cenchrinae		*	Cenchrus orientalis	14.87	31.03		-7.12	12.22		0.12	2.05		perennial	123
Paniceae	C4	Cenchrinae			Cenchrus palmeri	25.68	30.77		14.12	18.88		0.05	0.22		annual	181
Paniceae	C4	Cenchrinae		*	Cenchrus pedicellatus	26.13	32.82		19.17	26.33		0.15	0.98		annual	463
Paniceae	C4	Cenchrinae			Cenchrus peruvianus	15.27	24.92		14.27	23.75		0.57	2.85		perennial	49
Paniceae	C4	Cenchrinae		*	Cenchrus pilcomayensis	13.13	27.78		3.82	17.58		0.14	1.09		Perennial	80
Paniceae	C4	Cenchrinae		*	Cenchrus pilosus	22.97	29.02		19.7	26.42		0.18	1.2		annual	397
Paniceae	C4	Cenchrinae			Cenchrus platyacanthus	21.17	26.05		17.23	22.17		0.3	1.16		annual	26
Paniceae	C4	Cenchrinae		*	Cenchrus polystachios	19.78	31.87		16.6	26.07		0.31	1.82		Annual, or perennial	623
Paniceae	C4	Cenchrinae			Cenchrus prieuri	29.22	34.32		18.93	24.73		0.03	0.2		annual	49
Paniceae	C4	Cenchrinae		*	Cenchrus purpureus	19.47	29.7		13.4	25.73		0.36	2.25		perennial	457
Paniceae	C4	Cenchrinae		*	Cenchrus ramosus	19.28	33.27		17.05	26.42		0.06	0.98		annual	50
Paniceae	C4	Cenchrinae			Cenchrus riparius	14.7	21.48		12.6	19.03		0.45	0.97		perennial	27
Paniceae	C4	Cenchrinae		*	Cenchrus setaceus	18.55	27.65		9.55	22.05		0.2	1.26		perennial	266
Paniceae	C4	Cenchrinae		*	Cenchrus setigerus	14.38	33.08		-2.78	26.1		0.04	0.97		Perennial	14
Paniceae	C4	Cenchrinae		*	Cenchrus sphacelatus	10.5	20.77		3.72	18.87		0.45	1.09		perennial	43
Paniceae	C4	Cenchrinae			Cenchrus spinifex	21.23	30.65		2.23	17.72		0.17	1.08		annual	552
Paniceae	C4	Cenchrinae		*	Cenchrus squamulatus	17.92	27.85		14.77	24.23		0.4	0.77		perennial	10
Paniceae	C4	Cenchrinae			Cenchrus subangustus	23.32	31.77		21.22	26.32		0.26	2.79			36
Paniceae	C4	Cenchrinae		*	Cenchrus thunbergii	15.75	21.53		9.45	18.87		0.37	1.26		perennial	84
Paniceae	C4	Cenchrinae		*	Cenchrus trachyphyllus	17.77	25.18		15.17	22.52		0.49	1.18		perennial	21
Paniceae	C4	Cenchrinae			Cenchrus tribuloides	20.95	27.48		-1.35	18.07		0.84	1.22		annual	159
Paniceae	C4	Cenchrinae		*	Cenchrus tristachyus	12.52	27.08		9.28	21.68		0.26	1.71		perennial	62
Paniceae	C4	Cenchrinae		*	Cenchrus unisetus	19.2	30.42		15.05	25.68		0.48	1.89		perennial	104
Paniceae	C4	Cenchrinae		*	Cenchrus violaceus	27.58	34.2		20.08	25.42		0.04	0.29		annual	493
Paniceae	C4	Cenchrinae		*	Chamaeraphis hordeacea	29.72	30.98		20.5	23.02		0.39	0.68		perennial	26
Paniceae	C4	Cenchrinae			Dissochondrus biflorus	11.68	25.13		8.8	21.42		0.65	2.47		perennial	6
Paniceae	C4	Cenchrinae			Hygrochloa aquatica	29.07	30.18		24.18	25.27		0.72	0.9		annual	25
Paniceae	C4	Cenchrinae		*	Ixophorus unisetus	20.55	29.38		15.42	26.3		0.39	2.52		Perennial	315
Paniceae	C4	Cenchrinae		*	Panicum antidotale	15.65	33.65		-4.53	19.02		0.04	0.98		perennial	22
Paniceae	C4	Cenchrinae		*	Paractaenum novae hollandiae	24.92	30.73		11.7	17.18		0.08	0.19		annual	198
Paniceae	C4	Cenchrinae			Paratheria prostrata	26	28.63		23.48	26.97		0.58	1.97		perennial	24
Paniceae	C4	Cenchrinae			Paspalidium breviflorum	21.98	26.58		8.13	17.08		0.34	1.35		?	9
Paniceae	C4	Cenchrinae			Paspalidium caespitosum	24.35	27.87		11.32	19.15		0.3	0.83		Perennial	66
Paniceae	C4	Cenchrinae			Paspalidium clementii	26.93	32.4		11.37	19.35		0.11	0.2		annual	55
Paniceae	C4	Cenchrinae			Paspalidium criniforme	19.68	26.45		8.87	16.37		0.43	1.25		perennial	89
Paniceae	C4	Cenchrinae			Paspalidium chapmanii	27.15	28.03		22.42	23.73		0.35	0.77		perennial	10
Paniceae	C4	Cenchrinae			Paspalidium disjunctum	20.72	27.75		8.77	25.5		0.39	1.42		perennial	15
Paniceae	C4	Cenchrinae			Paspalidium gausum	22.2	27.33		11.58	24.13		0.7	1.34		?	18
Paniceae	C4	Cenchrinae			Paspalidium gracile	21.08	27.73		8.4	17.88		0.16	0.78		Perennial	415
Paniceae	C4	Cenchrinae			Paspalidium grandispiculat..	22.18	23.77		11.1	14.35		0.55	1.07		perennial	13
Paniceae	C4	Cenchrinae			Paspalidium rarum	26.55	31.05		12.47	23.88		0.15	0.74		Perennial	136
Paniceae	C4	Cenchrinae			Paspalidium reflexum	24.18	30.6		12.38	16.82		0.1	0.18		annual	11
Paniceae	C4	Cenchrinae			Pennisetum divisum	25.58	34.07		12.25	21.23		0.02	0.2		Perennial	122
Paniceae	C4	Cenchrinae		*	Plagiosetum refractum	26.92	31.33		11.97	17.4		0.09	0.19		annual	28
Paniceae	C4	Cenchrinae		*	Pseudochaetochloa australiensis	30.17	32.35		20.25	25.12		0.23	0.42		perennial	98
Paniceae	C4	Cenchrinae		*	Pseudoraphis paradoxa	20.03	24.2		8.67	15.38		0.61	1.16		perennial	63
Paniceae	C4	Cenchrinae		*	Setaria albovillosa	21.33	26.33		9.32	17.57		0.35	1.04		Perennial	55
Paniceae	C4	Cenchrinae			Setaria apiculata	25.82	32.13		15.47	25.18		0.22	1.15		annual	42
Paniceae	C4	Cenchrinae		*	Setaria atrata
Paniceae	C4	Cenchrinae		*	Setaria barbata	21.32	31.43		18.93	26.05		0.29	1.84		annual	65
Paniceae	C4	Cenchrinae		*	Setaria basiclada	23.6	30.32		9.63	16.6		0.1	0.28		annual	26
Paniceae	C4	Cenchrinae			Setaria cernua	14.87	19.08		13.25	18.7		0.35	0.44		Perennial	18
Paniceae	C4	Cenchrinae			Setaria clementii	24.32	30.33		11.27	16.8		0.08	0.16		annual	40
Paniceae	C4	Cenchrinae		*	Setaria constricta	21.03	27.85		8.9	13.1		0.11	0.47		Perennial	624
Paniceae	C4	Cenchrinae			Setaria cordobensis	20.9	27.12		9.98	21.25		0.21	0.39		perennial	32
Paniceae	C4	Cenchrinae			Setaria corrugata	24.6	27.62		6.03	18.05		0.96	1.22		annual	57
Paniceae	C4	Cenchrinae			Setaria criniformis	21.77	26.4		10.27	17.3		0.49	0.86		perennial	6
Paniceae	C4	Cenchrinae			Setaria chondrachne	20.65	24.92		-0.53	6.53		1.22	1.9		perennial	22
Paniceae	C4	Cenchrinae			Setaria dielsii	26.17	31.97		10.98	21.38		0.07	0.26		annual	67
Paniceae	C4	Cenchrinae			Setaria distans	20.63	26.58		6.82	16.98		0.54	0.9		perennial	7
Paniceae	C4	Cenchrinae		*	Setaria faberi	16.5	25.3		-3.63	7.35		0.96	1.66		annual	609
Paniceae	C4	Cenchrinae		*	Setaria fiebrigii	19.92	27.28		12.3	16.53		0.27	1.64		Perennial	138
Paniceae	C4	Cenchrinae		*	Setaria flavida	26.13	30.72		13.55	26.67		0.4	1.78		perennial	21
Paniceae	C4	Cenchrinae			Setaria gausa	22.2	27.33		11.58	24.13		0.7	1.34		perennial	18
Paniceae	C4	Cenchrinae		*	Setaria geminata	19.15	32.57		12.5	26.25		0.09	1.59		perennial	418
Paniceae	C4	Cenchrinae		*	Setaria globoidea	23.07	27.85		9.47	17.17		0.33	0.51		perennial	55
Paniceae	C4	Cenchrinae		*	Setaria globulifera	24.27	27.07		12.1	18.12		0.73	0.88		perennial	55
Paniceae	C4	Cenchrinae		*	Setaria grisebachii	17.75	28.68		4.72	20.37		0.15	0.42		annual	555
Paniceae	C4	Cenchrinae		*	Setaria hassleri	19.63	26.38		10.32	16.53		0.4	1.14		annual	25
Paniceae	C4	Cenchrinae		*	Setaria homonyma	19.98	24		13.4	21.78		0.46	0.93		annual	32
Paniceae	C4	Cenchrinae			Setaria hunzikeri	14.4	27.78		4.5	17.82		0.19	0.4		Perennial	41
Paniceae	C4	Cenchrinae			Setaria incrassata	17.58	30.77		8.95	26.2		0.46	0.83		Perennial	40
Paniceae	C4	Cenchrinae		*	Setaria italica	14.77	26.67		-4.72	13.55		0.32	1.72		annual	1530
Paniceae	C4	Cenchrinae		*	Setaria jubiflora	22.28	29.9		9.17	16.5		0.14	0.43		Perennial	646
Paniceae	C4	Cenchrinae		*	Setaria kagerensis	19.55	24.48		5.35	23.2		0.62	0.8		perennial	13
Paniceae	C4	Cenchrinae		*	Setaria lachnea	20.03	27.42		9.48	18.12		0.46	0.85		perennial	306
Paniceae	C4	Cenchrinae			Setaria latifolia	21.02	29.82		9.43	18.18		0.15	0.42		annual	14
Paniceae	C4	Cenchrinae			Setaria longipila	21.7	29.42		19.05	27.1		0.54	0.85		annual	7
Paniceae	C4	Cenchrinae		*	Setaria longiseta	19.33	29.63		18.5	26.03		0.48	0.8		perennial	100
Paniceae	C4	Cenchrinae			Setaria macrosperma	26.23	28.52		8.52	18.32		0.63	0.94		Perennial	19
Paniceae	C4	Cenchrinae		*	Setaria macrostachya	19.68	30.15		7.27	18.18		0.12	1.05		perennial	454
Paniceae	C4	Cenchrinae			Setaria magna	22.95	27.62		1.82	19.67		0.2	1.22		annual	18
Paniceae	C4	Cenchrinae		*	Setaria mendocina	14.43	24.43		2.88	9.53		0.11	0.41		perennial	62
Paniceae	C4	Cenchrinae		*	Setaria nicorae	24.75	27.78		10.88	17.82		0.23	0.43		perennial	18
Paniceae	C4	Cenchrinae		*	Setaria oblongata	14.4	27.78		4.5	17.82		0.12	0.43		Perennial	37
Paniceae	C4	Cenchrinae		*	Setaria orthosticha	20.33	23.5		16.27	20.82		0.49	0.91		annual	3
Paniceae	C4	Cenchrinae			Setaria palmeri	24.05	29.72		13.03	18.85		0.08	0.27		perennial	69
Paniceae	C4	Cenchrinae		*	Setaria palmifolia	17.12	27.28		10.45	25.62		1.01	3.07		perennial	58
Paniceae	C4	Cenchrinae		*	Setaria pampeana	14.43	27.28		3.1	16.27		0.09	0.41		perennial	98
Paniceae	C4	Cenchrinae			Setaria parodii	24.68	27.35		12.95	20.8		0.61	0.88		perennial	22
Paniceae	C4	Cenchrinae		*	Setaria parviflora	16.58	28.08		0.93	24.88		0.29	1.76		perennial	3758
Paniceae	C4	Cenchrinae			Setaria paspalidioides	25.3	27.42		10.68	15.7		0.3	0.4		Perennial	12
Paniceae	C4	Cenchrinae		*	Setaria paucifolia	24.95	27.07		16.02	17.62		0.99	1.12		perennial	70
Paniceae	C4	Cenchrinae		*	Setaria pflanzii	24.15	27.38		14.02	19.43		0.25	0.4		perennial	16
Paniceae	C4	Cenchrinae		*	Setaria plicata	18.73	27.23		7.88	18.38		0.98	3.31		Perennial	20
Paniceae	C4	Cenchrinae		*	Setaria pumila	15.62	27.02		-1.5	16.67		0.44	1.46		annual	7825
Paniceae	C4	Cenchrinae			Setaria reflexa	25.72	30.2		11.38	15.35		0.1	0.18		annual	31
Paniceae	C4	Cenchrinae		*	Setaria restioidea	26.72	29.2		23.45	25.15		0.58	0.67		perennial	30
Paniceae	C4	Cenchrinae		*	Setaria retiglumis	29.97	30.98		18.13	20.65		0.17	0.31		annual	11
Paniceae	C4	Cenchrinae		*	Setaria rosengurttii	21.88	25.22		10.27	13.6		0.69	0.87		Perennial	14
Paniceae	C4	Cenchrinae		*	Setaria scabrifolia	21.58	26.57		15.55	21.13		0.44	0.65		Perennial	9
Paniceae	C4	Cenchrinae		*	Setaria scandens	19.35	26.75		17.43	24.53		0.48	0.91		annual	104
Paniceae	C4	Cenchrinae			Setaria scheelei	25.33	28.82		8.18	19.28		0.46	0.76		perennial	113
Paniceae	C4	Cenchrinae			Setaria setosa	19.27	27.8		17.58	25.03		0.5	0.87		perennial	87
Paniceae	C4	Cenchrinae		*	Setaria sphacelata	19.07	31.35		11.53	25.8		0.25	2.1		perennial	930
Paniceae	C4	Cenchrinae		*	Setaria sulcata	20.65	27.52		15.15	22.13		0.49	0.93		perennial	263
Paniceae	C4	Cenchrinae		*	Setaria sulcata2	14.68	27.12		12.5	24.73		0.98	2.14		perennial	337
Paniceae	C4	Cenchrinae			Setaria surgens	24.48	30.95		12.3	25		0.15	1.31		annual	153
Paniceae	C4	Cenchrinae		*	Setaria tenacissima	18.37	27.27		17.32	26.55		0.96	2.23		annual	23
Paniceae	C4	Cenchrinae			Setaria tenax	22.75	28.62		18.13	26.33		0.42	2.21		perennial	145
Paniceae	C4	Cenchrinae			Setaria texana	22.83	30.57		10.37	16.57		0.26	1.54		Perennial	37
Paniceae	C4	Cenchrinae			Setaria uda	26.12	29.87		17.7	25		0.43	0.95		Perennial	6
Paniceae	C4	Cenchrinae		*	Setaria vaginata	18.78	24.68		7.52	12.95		0.69	0.84		Perennial	32
Paniceae	C4	Cenchrinae			Setaria variifolia	26.85	27.93		21.38	23.52		0.64	0.76		?	25
Paniceae	C4	Cenchrinae		*	Setaria verticillata	16.4	19.05		0.22	4.93		0.68	1.14		annual	8550
Paniceae	C4	Cenchrinae		*	Setaria viridis	15.45	19.32		-1.45	4.75		0.73	1.46		annual	5913
Paniceae	C4	Cenchrinae		*	Setaria vulpiseta	22.75	27.92		6.7	26.17		0.21	2.01		Perennial	310
Paniceae	C4	Cenchrinae		*	Setariopsis auriculata	20.18	31.25		11.12	26.02		0.2	0.73		annual	186
Paniceae	C4	Cenchrinae			Snowdenia petitiana	13.68	20.33		10.87	18.4		0.5	0.95		annual	40
Paniceae	C4	Cenchrinae		*	Spinifex littoreus	24.57	28.3		15.33	26.53		0.88	3.23		perennial	57
Paniceae	C4	Cenchrinae		*	Spinifex sericeus	17.75	23.85		10.18	15.4		0.3	1.41		perennial	471
Paniceae	C4	Cenchrinae		*	Stenotaphrum dimidiatum	13.7	29.12		0.85	25.13		0.57	1.71		perennial	38
Paniceae	C4	Cenchrinae		*	Stenotaphrum secundatum	20.12	27.62		9.37	24.53		0.41	1.64		perennial	1164
Paniceae	C4	Cenchrinae		*	Uranthoecium truncatum	27.68	30.82		12.02	18.92		0.08	0.29		annual	41
Paniceae	C4	Cenchrinae		*	Whiteochloa capillipes	29.07	32.03		20.62	25.25		0.13	1.12		Annual, or perennial; short-lived	52
Paniceae	C4	Cenchrinae		*	Xerochloa laniflora	30.1	32.17		17.32	23.75		0.13	0.38		annual	125
Paniceae	C4	Cenchrinae		*	Zuloagaea bulbosa	15.98	25.92		1.3	16.77		0.24	0.84		perennial	1061
Paniceae	C4	Cenchrinae		*	Zygochloa paradoxa	25.73	30.52		11.87	14.67		0.07	0.16		Perennial	787
Paniceae	C4	Melinidinae			Brachiaria leucacrantha	19.15	28.65		4.8	27.02		0.44	0.83		Annual	45
Paniceae	C4	Melinidinae			Brachiaria orthostachys	27.43	33.1		22.8	26.28		0.12	0.43		Annual	96
Paniceae	C4	Melinidinae			Brachiaria praetervisa	26.73	30.47		11.53	18.42		0.08	0.28		Annual	62
Paniceae	C4	Melinidinae		*	Brachiaria longiflora
Paniceae	C4	Melinidinae		*	Brachiaria pseudodichotoma	25.65	27.87		19.18	20.4		0.25	0.41		Annual	6
Paniceae	C4	Melinidinae			Brachiaria scalaris	18.55	28.1		17.53	23.27		0.63	1.21		Annual	31
Paniceae	C4	Melinidinae		*	Brachiaria serrata	20.15	30.45		14.43	25.6		0.38	1.14		Perennial	270
Paniceae	C4	Melinidinae			Brachiaria serrifolia	16.93	31.57		14.87	26.32		0.32	0.74		Annual	16
Paniceae	C4	Melinidinae			Brachiaria stigmatisata	26.82	33.1		23.65	26.4		0.3	0.79		Annual	153
Paniceae	C4	Melinidinae		*	Eriochloa acuminata	20.17	30.08		3.83	17.97		0.11	1		annual	421
Paniceae	C4	Melinidinae			Eriochloa aristata	23.5	31.32		8.1	25.43		0.09	0.68		annual	226
Paniceae	C4	Melinidinae			Eriochloa australiensis	25.27	30.77		10.87	17.23		0.08	0.31		annual	86
Paniceae	C4	Melinidinae			Eriochloa contracta	23.6	28.77		-1.97	12.83		0.17	0.94		Annual	402
Paniceae	C4	Melinidinae			Eriochloa crebra	23.87	30.55		9.45	23.87		0.17	0.89		perennial	171
Paniceae	C4	Melinidinae			Eriochloa decumbens	23.9	32.42		14.37	25.42		0.37	1.21		Annual or perennial	34
Paniceae	C4	Melinidinae		*	Eriochloa distachya	19.15	27.5		18.65	23.85		0.62	1.02		perennial	25
Paniceae	C4	Melinidinae			Eriochloa fatmensis	19.28	31.4		10.22	25.85		0.11	0.91		Annual	203
Paniceae	C4	Melinidinae			Eriochloa gracilis	20.22	30.65		6.85	18.6		0.11	0.54		Annual	92
Paniceae	C4	Melinidinae			Eriochloa grandiflora	24.88	28.4		16.05	20.78		0.62	1.1		perennial	18
Paniceae	C4	Melinidinae			Eriochloa lemnonii	21.23	29.02		7.83	18.1		0.1	0.54		annual	74
Paniceae	C4	Melinidinae		*	Eriochloa meyeriana	21.33	27.78		15.22	23.15		0.19	0.86		perennial	164
Paniceae	C4	Melinidinae		*	Eriochloa montevidensis	20.03	27.47		10.95	18.37		0.12	0.88		perennial	84
Paniceae	C4	Melinidinae		*	Eriochloa nana	25.63	27.33		14.25	17.57		0.64	0.86		annual	6
Paniceae	C4	Melinidinae			Eriochloa nelsonii	20.12	30.97		14.3	25.72		0.37	0.96		annual	110
Paniceae	C4	Melinidinae			Eriochloa nubica	16.93	29.68		3.27	24.82		0.3	1.08		annual	20
Paniceae	C4	Melinidinae			Eriochloa pacifica	19.35	26.68		18.07	24.38		0.13	0.86		annual	56
Paniceae	C4	Melinidinae		*	Eriochloa polystachya	19.08	28.08		15.77	26.07		0.66	2.31		Perennial	70
Paniceae	C4	Melinidinae			Eriochloa procera	22.33	29.87		11.47	25.42		0.28	1.86		annual	332
Paniceae	C4	Melinidinae			Eriochloa pseudoacrotricha..	21.88	30.97		9.1	20.32		0.12	1.01		Perennial	603
Paniceae	C4	Melinidinae		*	Eriochloa punctata	22.18	29.53		11.47	25.9		0.34	1.76		perennial	404
Paniceae	C4	Melinidinae		*	Eriochloa setosa
Paniceae	C4	Melinidinae			Eriochloa sericea	25.67	28.82		3.78	16.1		0.33	0.75		Perennial	65
Paniceae	C4	Melinidinae			Eriochloa stapfiana	22.47	26.43		16.55	19.3		0.33	0.72		perennial	40
Paniceae	C4	Melinidinae			Eriochloa stevensii	23.92	28.32		22.47	26.42		0.48	1.15		annual	21
Paniceae	C4	Melinidinae			Eriochloa tridentata	24.37	33.87		11.2	18.12		0.06	0.93		perennial	30
Paniceae	C4	Melinidinae			Eriochloa villosa	19.97	26.23		-8.78	15.12		0.85	2.62		Annual	127
Paniceae	C4	Melinidinae			Eriochloa weberbaueri	13.48	22.57		11.85	22.22		0.39	0.73		perennial	20
Paniceae	C4	Melinidinae		*	Leucophrys mesocoma	19.6	26.95		11.05	15.27		0.03	0.12		Perennial	45
Paniceae	C4	Melinidinae		*	Megathyrsus infestus	20.92	28.2		13.8	25.47		0.36	0.77		perennial	52
Paniceae	C4	Melinidinae		*	Megathyrsus maximus	19.98	29.12		10.77	26.03		0.36	1.48		Perennial. or annual (rarely)	725
Paniceae	C4	Melinidinae			Melinis macrochaeta	18.48	27.68		12.05	25		0.59	1.36		annual	14
Paniceae	C4	Melinidinae		*	Melinis minutiflora	17.6	27.57		13.67	24.87		0.54	1.58		perennial	77
Paniceae	C4	Melinidinae			Melinis nerviglumis	21.7	27.05		15.05	24.93		0.98	2.1		perennial	55
Paniceae	C4	Melinidinae		*	Melinis repens	19.25	30.98		14.22	25.67		0.37	1.69		Annual, or perennial; short-lived	206
Paniceae	C4	Melinidinae			Melinis tenuissima	18.83	23.35		16.02	21.47		0.67	1.3		perennial	12
Paniceae	C4	Melinidinae		*	Moorochloa eruciformis	16.45	27.67		2.02	21.68		0.26	1.18		annual	187
Paniceae	C4	Melinidinae		*	Moorochloa malacodes	21.88	26.35		14.2	18.17		0.17	0.33		annual	37
Paniceae	C4	Melinidinae		*	Panicum deustum	18.4	26.67		10.48	20.72		0.24	0.99		Perennial	294
Paniceae	C4	Melinidinae		*	Rupichloa acuminata										perennial	4
Paniceae	C4	Melinidinae		*	Scutachne dura										Perennial	4
Paniceae	C4	Melinidinae		*	Thuarea involuta	25.3	28.68		25.4	25.4		0.8	2.68		Perennial	77
Paniceae	C4	Melinidinae		*	Tricholaena monachne	20.8	26.53		25.3	25.5		0.19	0.72		Perennial; short-lived	199
Paniceae	C4	Melinidinae		*	Urochloa adspersa	22.15	28.22		12.35	21.78		0.27	0.9		annual	136
Paniceae	C4	Melinidinae		*	Urochloa arizonica	21.88	30.98		6.03	23.2		0.09	0.54		annual	443
Paniceae	C4	Melinidinae		*	Urochloa arrecta	18.9	27.65		13.1	25.45		0.25	2.43		Perennial	93
Paniceae	C4	Melinidinae		*	Urochloa bovonei	17.82	22.77		14.18	20.85		0.43	1.1		Perennial	41
Paniceae	C4	Melinidinae			Urochloa brachyura	21.23	26.13		10.73	17.8		0.14	0.47		Annual	239
Paniceae	C4	Melinidinae		*	Urochloa brizantha	18.12	27.5		11.87	23.4		0.34	1.1		Perennial	1113
Paniceae	C4	Melinidinae		*	Urochloa comata	20.1	31.03		18.43	26.02		0.43	1.36		annual	113
Paniceae	C4	Melinidinae		*	Urochloa decumbens	18.2	24.57		14.43	22.37		0.54	1.19		Perennial	125
Paniceae	C4	Melinidinae		*	Urochloa deflexa	22.37	32.7		16.43	26.02		0.2	0.84		Annual	322
Paniceae	C4	Melinidinae		*	Urochloa dictyoneura	19.95	25.77		17.93	23.18		0.28	0.76		Annual	88
Paniceae	C4	Melinidinae		*	Urochloa distachya	24.55	29.97		15.12	25.43		0.57	2.66		Annual	224
Paniceae	C4	Melinidinae			Urochloa foliosa	22.87	26.83		10.82	17.37		0.37	0.93		Perennial	43
Paniceae	C4	Melinidinae		*	Urochloa fusca	23.28	29.93		9.43	26.37		0.17	1.67		annual	1149
Paniceae	C4	Melinidinae			Urochloa gilesii	24.82	30.45		11.02	17.8		0.12	0.42		Annual	59
Paniceae	C4	Melinidinae		*	Urochloa glumaris	19.7	28.05		18.32	26.7		0.63	5.35		Annual	13
Paniceae	C4	Melinidinae		*	Urochloa holosericea	26.27	30.98		15.15	25.22		0.2	1.28		Annual	95
Paniceae	C4	Melinidinae		*	Urochloa humidicola	17.83	27.95		14.83	23.97		0.32	1.05		Perennial	363
Paniceae	C4	Melinidinae		*	Urochloa jubata	18.75	31.35		17.05	25.88		0.39	1.07		Perennial	815
Paniceae	C4	Melinidinae			Urochloa lachnantha	20	28.38		16.77	24.85		0.28	0.56		Perennial	64
Paniceae	C4	Melinidinae		*	Urochloa lata	27.57	33.03		22.28	26.32		0.13	0.77		Annual	303
Paniceae	C4	Melinidinae			Urochloa leersioides	16.83	29.77		14.67	28.05		0.16	0.81		Annual	59
Paniceae	C4	Melinidinae		*	Urochloa lorentziana	21.33	27.38		10.65	17.82		0.28	0.71		Annual	44
Paniceae	C4	Melinidinae		*	Urochloa meziana	16.42	24.45		10.55	16.97		0.23	0.59		Perennial	210
Paniceae	C4	Melinidinae		*	Urochloa mollis	26.03	29.38		18.3	26.87		0.26	0.86		Annual	72
Paniceae	C4	Melinidinae		*	Urochloa mosambicensis	21.35	31.18		11.85	24		0.22	0.71		Perennial	492
Paniceae	C4	Melinidinae			Urochloa multiculma	18.18	26.78		17.1	23.82		0.3	1.06		Annual	13
Paniceae	C4	Melinidinae		*	Urochloa mutica	22.08	33.23		14.4	26.27		0.12	1.89		perennial	122
Paniceae	C4	Melinidinae		*	Urochloa nigropedata	20.6	28.28		12.62	20.15		0.16	0.57		Perennial	79
Paniceae	C4	Melinidinae			Urochloa occidentalis	30.25	32.03		15.25	21.45		0.13	0.35		Annual	37
Paniceae	C4	Melinidinae			Urochloa oligotricha	20.58	26.22		12.67	18.12		0.2	0.56		Perennial	130
Paniceae	C4	Melinidinae		*	Urochloa panicoides	16.9	28.23		4.58	23.92		0.16	0.93		annual	572
Paniceae	C4	Melinidinae		*	Urochloa paucispicata	26.7	27.45		21.8	21.93		0.59	0.64		annual	4
Paniceae	C4	Melinidinae		*	Urochloa plantaginea	19.13	28.25		11.53	24.57		0.29	1.35		annual	415
Paniceae	C4	Melinidinae		*	Urochloa platynota	18.27	21.42		17.63	20.68		0.58	1.05		Perennial	156
Paniceae	C4	Melinidinae		*	Urochloa platyphylla	21.13	28.22		3.67	15.78		0.35	1.1		annual	266
Paniceae	C4	Melinidinae			Urochloa polyphylla	25.92	31.02		19.22	25.13		0.39	0.96		Annual	31
Paniceae	C4	Melinidinae			Urochloa pubigera	27.32	32.28		16.73	25.13		0.32	1.01		Annual	71
Paniceae	C4	Melinidinae		*	Urochloa ruziziensis	18.27	25.8		17.63	24.85		0.54	1.06		Perennial	90
Paniceae	C4	Melinidinae			Urochloa semiundulata	17.23	26.7		14.9	24.62		0.53	1.15		Annual	50
Paniceae	C4	Melinidinae		*	Urochloa setigera	27.25	28.52		20.87	25.5		0.44	0.71		Annual	6
Paniceae	C4	Melinidinae			Urochloa stolonifera	22.75	26.4		11.48	17.45		0.19	0.63			24
Paniceae	C4	Melinidinae		*	Urochloa subquadripara	24.07	30.98		10.22	25.42		0.15	2.24		annual	315
Paniceae	C4	Melinidinae		*	Urochloa texana	24.3	29.5		3.93	15.72		0.18	1.04		annual	180
Paniceae	C4	Melinidinae			Urochloa trichopus	16.93	32.73		12.67	24.85		0.18	0.76		Annual	156
Paniceae	C4	Melinidinae		*	Urochloa villosa	19.43	31.27		10.82	25.63		0.5	2.75		Annual	298
Paniceae	C4	Melinidinae			Urochloa whiteana	22.48	26.58		11.95	16.97		0.54	0.93		Annual	10
Paniceae	C4	Melinidinae			Urochloa xantholeuca	27.78	33.97		23.15	25.83		0.13	0.71		Annual	154
Paniceae	C4	Melinidinae		*	Yvesia madagascariensis	27.88	27.88		25.4	25.4		0.92	0.92		annual	1
Paniceae	C3	Neurachninae	Ancistrachne+Calyptochloa+Cleistochloa		Ancistrachne maidenii	29.23	29.8		10.98	13.32		0.79	1.04		Perennial	94
Paniceae	C3	Neurachninae	Ancistrachne+Calyptochloa+Cleistochloa		Ancistrachne numaeensis	24.98	25.98		19.33	20.3		0.81	1.65		perennial	21
Paniceae	C3	Neurachninae	Ancistrachne+Calyptochloa+Cleistochloa	*	Ancistrachne uncinulata	23.3	27.7		10.22	19.52		0.32	0.85		Perennial	74
Paniceae	C3	Neurachninae	Ancistrachne+Calyptochloa+Cleistochloa	*	Calyptochloa gracillima	24.83	29.45		11.32	17.35		0.26	0.57		Perennial	17
Paniceae	C3	Neurachninae	Ancistrachne+Calyptochloa+Cleistochloa	*	Cleistochloa rigida	20.65	25.15		7.58	12.37		0.41	0.95		perennial	184
Paniceae	C3	Neurachninae	Ancistrachne+Calyptochloa+Cleistochloa		Cleistochloa sclerachne	26.33	27.75		16.18	25.5		0.38	1.36		perennial	12
Paniceae	C3	Neurachninae	Ancistrachne+Calyptochloa+Cleistochloa		Cleistochloa subjuncea	23.33	27.92		12.18	21.48		0.35	1.84		perennial	70
Paniceae	C3	Neurachninae	Neurachne+Paraneurachne	*	Neurachne alopecuroidea	19.1	25.2		8.97	13.47		0.23	0.71		perennial	1212
Paniceae	C3	Neurachninae	Neurachne+Paraneurachne	*	Neurachne annularis	25.67	26.27		10.77	11.08		0.18	0.18		perennial	22
Paniceae	C3	Neurachninae	Neurachne+Paraneurachne	*	Neurachne lanigera	29.12	29.73		12.58	13.57		0.1	0.14		perennial	12
Paniceae	C3	Neurachninae	Neurachne+Paraneurachne	*	Neurachne tenuifolia	26.55	27.72		11.1	12.5		0.16	0.2		perennial	16
Paniceae	C3/C4	Neurachninae	Neurachne+Paraneurachne	*	Neurachne minor	28.13	30.73		12.28	14.6		0.1	0.14		perennial	64
Paniceae	C4	Neurachninae	Neurachne+Paraneurachne	*	Neurachne munroi	24.05	30.52		9.38	16.7		0.09	0.31		perennial	57
Paniceae	C4	Neurachninae	Neurachne+Paraneurachne	*	Paraneurachne muelleri	27.17	32.62		12.23	21		0.1	0.24		Perennial	192
Paniceae	C3	Neurachninae	Thyridolepis	*	Thyridolepis mitchelliana	23.5	28.8		8.72	13.23		0.12	0.39		Perennial	633
Paniceae	C3	Neurachninae	Thyridolepis	*	Thyridolepis multiculmis	26.03	30.65		12.07	15.03		0.1	0.22		perennial	96
Paniceae	C3	Neurachninae	Thyridolepis	*	Thyridolepis xerophila	24.93	30.05		10.77	15.7		0.1	0.44		perennial	72
Paniceae	C4	Panicinae		*	Louisiella fluitans	29.23	29.8		25.3	25.5		0.5	0.54		Perennial	2
Paniceae	C4	Panicinae			Panicum afzelii	29.27	31.68		23.93	25.82		0.37	0.61		annual	22
Paniceae	C4	Panicinae			Panicum alatum	24	31.32		7.83	20.92		0.06	0.49		Annual	146
Paniceae	C4	Panicinae			Panicum altum	25	27.82		22.85	25.68		0.75	1.94		perennial	23
Paniceae	C4	Panicinae			Panicum amarum	20.95	28.48		-1.03	22.95		0.66	1.24		Perennial	171
Paniceae	C4	Panicinae			Panicum anabaptistum	28.75	33.12		22.77	26.33		0.12	0.6		Perennial	69
Paniceae	C4	Panicinae		*	Panicum aquaticum	20.05	27.28		15.58	24.9		0.51	2.23		annual	40
Paniceae	C4	Panicinae			Panicum atrosanguineum	18.55	26.05		14.73	21.65		0.29	1.21		annual	60
Paniceae	C4	Panicinae		*	Panicum bergii	21.02	28.12		8.32	19.45		0.33	1.1		perennial	282
Paniceae	C4	Panicinae			Panicum buncei	22.6	27.42		9	15.97		0.26	0.54		perennial	71
Paniceae	C4	Panicinae		*	Panicum capillare	15.88	25.53		-8.22	8.45		0.3	1.31		Annual	5453
Paniceae	C4	Panicinae			Panicum capillarioides	26.92	29.8		8.63	19.28		0.29	0.75		Perennial	34
Paniceae	C4	Panicinae			Panicum cayennense	24.58	29.1		20.78	26.7		0.55	2.03		annual	92
Paniceae	C4	Panicinae		*	Panicum cervicatum	21.65	26.62		17.53	24.37		0.38	1.24		perennial	40
Paniceae	C4	Panicinae		*	Panicum coloratum	19.82	28.4		8.28	19.98		0.15	0.7		Perennial	637
Paniceae	C4	Panicinae			Panicum congoense	25.33	28.73		23.02	25.75		0.55	2.79		perennial	61
Paniceae	C4	Panicinae		*	Panicum chloroleucum	12.6	21.98		2.42	9.97		0.09	0.15		Perennial	41
Paniceae	C4	Panicinae			Panicum decolorans	17.72	31.15		10.47	26.2		0.3	0.54		annual	46
Paniceae	C4	Panicinae			Panicum decompositum	22.48	31.13		9.35	22.42		0.08	0.68		Perennial	888
Paniceae	C4	Panicinae		*	Panicum dichotomiflorum	16.65	27.23		-4.07	16.77		0.5	1.44		annual	3278
Paniceae	C4	Panicinae			Panicum dregeanum	19.23	27.23		11.75	24.85		0.36	1.28		perennial	168
Paniceae	C4	Panicinae			Panicum effusum	18.33	28.08		6.07	18		0.17	1		Perennial	1202
Paniceae	C4	Panicinae		*	Panicum elephantipes	17.87	28.58		10.9	25.83		0.41	1.87		perennial	202
Paniceae	C4	Panicinae			Panicum exiguum	22.15	32.52		16.98	25.58		0.53	1.19		annual	25
Paniceae	C4	Panicinae		*	Panicum fauriei	22.65	25.72		18.95	22.35		0.18	1.02		perennial	42
Paniceae	C4	Panicinae			Panicum flexile	19.27	26.43		-6.43	8		0.82	1.12		Annual	446
Paniceae	C4	Panicinae		*	Panicum fluviicola	25.25	31.5		16.63	26.37		0.29	0.72		perennial	140
Paniceae	C4	Panicinae			Panicum ghiesbreghtii	17.17	28.65		12.87	25.65		0.29	1.46		perennial	111
Paniceae	C4	Panicinae			Panicum glabripes	24.6	27.07		12.58	17.08		0.67	1.03		perennial	17
Paniceae	C4	Panicinae			Panicum gouini	20.53	27.83		8.68	22.42		0.66	1.76		perennial	48
Paniceae	C4	Panicinae			Panicum griffonii	22.93	29.98		20.63	26		0.57	1.17		annual	25
Paniceae	C4	Panicinae			Panicum hallii	18.77	29.7		3.08	17.5		0.17	0.69		Perennial	598
Paniceae	C4	Panicinae			Panicum hippothrix	24.42	28.37		21.1	24.68		0.4	0.83		annual	24
Paniceae	C4	Panicinae			Panicum hirsutum	24.95	28.52		16.65	26.03		0.34	1.89		perennial	151
Paniceae	C4	Panicinae			Panicum hirticaule	20.1	30.9		4.9	25.68		0.12	1.02		Annual	727
Paniceae	C4	Panicinae			Panicum hispidifolium	23.73	28.67		20.52	26.9		0.64	1.18		annual	27
Paniceae	C4	Panicinae			Panicum humile	27.28	33.25		20.87	26.27		0.18	1.26		annual	16
Paniceae	C4	Panicinae			Panicum kalaharense	22.63	26.22		9.95	17.82		0.13	0.44		Perennial	89
Paniceae	C4	Panicinae		*	Panicum laetum	23.02	34.32		20.88	26.3		0.04	0.9		Annual	99
Paniceae	C4	Panicinae			Panicum laevinode	23.07	31.8		9.42	22.42		0.09	0.47		Annual	239
Paniceae	C4	Panicinae			Panicum lanipes	20.1	26.47		9.33	16.88		0.1	0.25		perennial	73
Paniceae	C4	Panicinae			Panicum lepidulum	17.75	28.03		10.65	20.28		0.24	0.72		Perennial	103
Paniceae	C4	Panicinae			Panicum ligulare	21.87	26.73		19.17	25.85		0.71	1.53		perennial	17
Paniceae	C4	Panicinae			Panicum luzonense	25.62	29.55		21.85	26.77		0.75	2.69		annual	38
Paniceae	C4	Panicinae			Panicum massaiense	22.88	28.25		17.15	21.52		0.31	0.64		annual	10
Paniceae	C4	Panicinae		*	Panicum miliaceum	14.9	22.37		-4.15	6.55		0.52	1.51		annual	4228
Paniceae	C4	Panicinae		*	Panicum mystasipum	21.87	22.78		19.43	20.38		0.93	0.97		perennial	3
Paniceae	C4	Panicinae		*	Panicum nephelophilum	11.68	25.47		8.8	21.67		0.65	2.12		perennial	13
Paniceae	C4	Panicinae			Panicum novemnerve	20.58	25.22		11.02	17.2		0.22	0.63		Annual	48
Paniceae	C4	Panicinae			Panicum obseptum	18.8	24.12		6.65	15.1		0.59	1.14		perennial	46
Paniceae	C4	Panicinae		*	Panicum olyroides	21.47	27.28		16	25.72		0.63	1.56		Perennial	114
Paniceae	C4	Panicinae			Panicum paludosum	14.98	30.5		12.15	26.92		0.41	2.5		perennial	106
Paniceae	C4	Panicinae			Panicum pampinosum	19.05	30.72		1.88	20.1		0.18	0.59		Perennial	19
Paniceae	C4	Panicinae		*	Panicum pansum	27.57	31.92		23.12	26.32		0.39	0.78		perennial	158
Paniceae	C4	Panicinae			Panicum parcum	21.78	31.22		17.52	26.13		0.4	0.96		annual	137
Paniceae	C4	Panicinae			Panicum paucinode	28.5	31.57		23.95	25.92		0.32	0.57		annual	24
Paniceae	C4	Panicinae		*	Panicum pedersenii	25.5	27.38		15.85	18.47		0.73	0.98		perennial	25
Paniceae	C4	Panicinae			Panicum peladoense	20.38	27.7		10.85	20.18		0.43	1.11		perennial	87
Paniceae	C4	Panicinae			Panicum philadelphicum	17.87	25.67		-8.3	4.87		0.8	1.32		Annual	515
Paniceae	C4	Panicinae		*	Panicum phragmitoides	19.52	31.33		17.85	25.82		0.41	1.04		Perennial	104
Paniceae	C4	Panicinae			Panicum pilgeri	26.22	31.33		23.4	25.73		0.52	1.07		perennial	29
Paniceae	C4	Panicinae			Panicum pinifolium	27.32	29.27		23.85	26.25		0.11	1.04		perennial	15
Paniceae	C4	Panicinae			Panicum quadriglume	24.68	32.98		15.53	21.13		0.6	0.99		perennial	46
Paniceae	C4	Panicinae			Panicum queenslandicum	19.58	27.07		7.15	14.08		0.27	0.77		Perennial	166
Paniceae	C4	Panicinae		*	Panicum racemosum	16.9	23.62		7.85	12.92		0.29	1.13		Perennial	46
Paniceae	C4	Panicinae		*	Panicum repens	22.88	27.78		10.47	19.13		0.36	1.14		perennial	2775
Paniceae	C4	Panicinae		*	Panicum rudgei	22.08	29.03		20.08	26.9		0.77	2.1		perennial	205
Paniceae	C4	Panicinae			Panicum seminudum	25.82	31.3		17.95	25.63		0.34	1.28		annual	178
Paniceae	C4	Panicinae			Panicum stapfianum	19.68	24.85		7.3	14.78		0.19	0.51		Perennial	198
Paniceae	C4	Panicinae		*	Panicum stramineum	18.87	30.13		10.17	22.82		0.17	0.77		Annual	104
Paniceae	C4	Panicinae			Panicum subalbidum	18.2	33.18		12.75	26.03		0.1	1.06		Annual	295
Paniceae	C4	Panicinae			Panicum sublaeve	24.15	29.48		21.05	27.2		0.63	1.12		perennial	30
Paniceae	C4	Panicinae			Panicum sumatrense	27.57	33.87		17.95	25.5		0.31	1.06		annual	56
Paniceae	C4	Panicinae			Panicum tamaulipense	23.65	29.55		15.43	20.07		0.43	1.16		perennial	10
Paniceae	C4	Panicinae		*	Panicum tricholaenoides	24.52	33.02		12.55	26.35		0.62	1.28		Perennial	96
Paniceae	C4	Panicinae		*	Panicum turgidum	25.43	34.55		12.57	24.02		0.02	0.35		Perennial	308
Paniceae	C4	Panicinae			Panicum urvilleanum	16.53	31.92		2.58	14.03		0.05	0.78		Perennial	141
Paniceae	C4	Panicinae			Panicum vaseyanum	16.55	22.83		5.82	16.47		0.3	0.69		Perennial	59
Paniceae	C4	Panicinae		*	Panicum venosum
Paniceae	C4	Panicinae		*	Panicum virgatum	18.73	27.48		-8.65	13.02		0.3	1.23		Perennial	2267
Paniceae	C4	Panicinae		*	Yakirra australiensis	28.58	32.27		12.95	22.97		0.07	0.38		Annual, or perennial	179
Paniceae	C3	Dichantheliinae	Dichanthelium		Dichanthelium aciculare	20.32	27.8		1.62	22.28		0.73	1.31		perennial	573
Paniceae	C3	Dichantheliinae	Dichanthelium	*	Dichanthelium acuminatum	17.33	27.03		-7.45	13		0.54	1.39		perennial	4473
Paniceae	C3	Dichantheliinae	Dichanthelium		Dichanthelium aequivaginat	20.27	26.47		19.22	23.55		1.04	1.38		perennial	7
Paniceae	C3	Dichantheliinae	Dichanthelium		Dichanthelium boreale	16.53	24.15		-10.73	2.25		0.83	1.38		perennial	302
Paniceae	C3	Dichantheliinae	Dichanthelium		Dichanthelium boscii	20.73	26.87		-1.78	9.28		0.84	1.19		perennial	1093
Paniceae	C3	Dichantheliinae	Dichanthelium	*	Dichanthelium clandestinum	18.95	25.48		-4.85	5.5		0.83	1.27		perennial	1093
Paniceae	C3	Dichantheliinae	Dichanthelium		Dichanthelium commutatum	19.68	27.18		-2.03	15.2		0.8	1.23		perennial	1355
Paniceae	C3	Dichantheliinae	Dichanthelium		Dichanthelium cordovense	12.6	23.67		11.25	22.23		1.17	2.77		perennial	19
Paniceae	C3	Dichantheliinae	Dichanthelium	*	Dichanthelium cumbucana	20.6	24.88		17.67	21.32		0.5	0.59		perennial	5
Paniceae	C3	Dichantheliinae	Dichanthelium		Dichanthelium cynodon	16	20.03		12.87	16.73		1.34	1.54		perennial	10
Paniceae	C3	Dichantheliinae	Dichanthelium		Dichanthelium depauperatum..	18.02	26.13		-8.5	7.25		0.83	1.29		perennial	918
Paniceae	C3	Dichantheliinae	Dichanthelium		Dichanthelium dichotomum	19.67	27.1		-3.25	12.58		0.84	1.23		perennial	2078
Paniceae	C3	Dichantheliinae	Dichanthelium		Dichanthelium ensifolium	25.82	27.53		7.43	22.97		0.77	1.42		perennial	23
Paniceae	C3	Dichantheliinae	Dichanthelium		Dichanthelium hebotes	17.67	26.17		17.13	21.58		0.65	1.75		perennial	7
Paniceae	C3	Dichantheliinae	Dichanthelium	*	Dichanthelium koolauense	24.65	24.65		21.2	21.2		3.13	3.13		perennial	1
Paniceae	C3	Dichantheliinae	Dichanthelium		Dichanthelium latifolium	18.58	24.63		-7.4	3.13		0.83	1.3		perennial	693
Paniceae	C3	Dichantheliinae	Dichanthelium		Dichanthelium laxiflorum	17.25	27.33		0.85	18.27		0.72	1.55		perennial	1084
Paniceae	C3	Dichantheliinae	Dichanthelium		Dichanthelium leibergii	17.72	24.7		-14.67	0.18		0.59	1.05		perennial	237
Paniceae	C3	Dichantheliinae	Dichanthelium		Dichanthelium linearifoliu..	17.95	26.27		-10	5.25		0.71	1.27		perennial	934
Paniceae	C3	Dichantheliinae	Dichanthelium		Dichanthelium malacophyllu..	23.72	27.63		-0.15	8.25		0.6	1.07		perennial	134
Paniceae	C3	Dichantheliinae	Dichanthelium		Dichanthelium oligosanthes	18.4	27.72		-8.65	10.92		0.4	1.18		perennial	1484
Paniceae	C3	Dichantheliinae	Dichanthelium		Dichanthelium ovale	20.18	27.35		-6.03	15.7		0.76	1.18		perennial	326
Paniceae	C3	Dichantheliinae	Dichanthelium		Dichanthelium pantrichum	19.17	25.58		17.72	23.68		1.01	2.24		perennial	11
Paniceae	C3	Dichantheliinae	Dichanthelium		Dichanthelium pedicellatum..	17.47	28.5		8.47	15.07		0.22	0.6		perennial	42
Paniceae	C3	Dichantheliinae	Dichanthelium		Dichanthelium perlongum	19.03	25.45		-5.38	1.23		0.55	0.87		perennial	55
Paniceae	C3	Dichantheliinae	Dichanthelium		Dichanthelium polyanthes	20.75	26.6		0.1	8.35		0.88	1.16		perennial	60
Paniceae	C3	Dichantheliinae	Dichanthelium		Dichanthelium portoricense..	22.4	27.47		0.42	24.05		0.86	1.56		perennial	84
Paniceae	C3	Dichantheliinae	Dichanthelium		Dichanthelium pycnoclados	14.63	24.25		13.72	23.25		1.25	2.27		perennial	11
Paniceae	C3	Dichantheliinae	Dichanthelium		Dichanthelium ravenelii	23.47	27.77		1.2	11.05		0.77	1.11		perennial	251
Paniceae	C3	Dichantheliinae	Dichanthelium	*	Dichanthelium sabulorum	18.78	27.08		-6.87	16.72		0.67	1.27		perennial	652
Paniceae	C3	Dichantheliinae	Dichanthelium		Dichanthelium scabriusculu..	19.65	27.23		-3.4	12.57		0.84	1.24		perennial	231
Paniceae	C3	Dichantheliinae	Dichanthelium		Dichanthelium sciurotis	20.23	25.63		16	23.12		0.45	2.06		perennial	23
Paniceae	C3	Dichantheliinae	Dichanthelium		Dichanthelium scoparium	22.68	27.33		0.9	11.42		0.8	1.14		perennial	685
Paniceae	C3	Dichantheliinae	Dichanthelium		Dichanthelium sphaerocarpo..	19.25	27.35		-2.13	16.35		0.75	1.28		perennial	1530
Paniceae	C3	Dichantheliinae	Dichanthelium		Dichanthelium stigmosum	20.97	25.43		13.52	16.33		1.06	1.62		perennial	7
Paniceae	C3	Dichantheliinae	Dichanthelium		Dichanthelium stipiflorum	20.47	25.9		15.63	22.5		0.22	1.2		perennial	8
Paniceae	C3	Dichantheliinae	Dichanthelium		Dichanthelium strigosum	19.17	27.7		5.77	24.8		0.78	2.24		perennial	213
Paniceae	C3	Dichantheliinae	Dichanthelium		Dichanthelium umbonulatum	16.97	22.55		13.67	19.43		0.81	1.91		perennial	54
Paniceae	C3	Dichantheliinae	Dichanthelium		Dichanthelium viscidellum	16.77	26.92		14.72	23.93		0.65	2.29		perennial	347
Paniceae	C3	Dichantheliinae	Dichanthelium		Dichanthelium wilcoxianum	19.07	23.87		-12.25	-2.52		0.38	0.92		perennial	110
Paniceae	C3	Dichantheliinae	Dichanthelium		Dichanthelium xanthophysum	16.63	21.02		-13.53	-2.9		0.8	1.32		perennial	169
Paniceae	C3	Dichantheliinae	Adenochloa	*	Panicum adenophorum	18.38	25.45		13.97	22.47		0.32	0.99		short-lived	11
Paniceae	C3	Dichantheliinae	Adenochloa	*	Panicum claytonii	16.02	21.07		12.17	18.05		0.68	1.65		perennial	8
Paniceae	C3	SubCladeB		*	Sacciolepis africana	21.53	33.62		16.62	26		0.09	1.11		perennial	119
Paniceae	C3	SubCladeB		*	Sacciolepis angustissima	23.27	28.53		20.53	26.38		0.62	2.19		annual	62
Paniceae	C3	SubCladeB			Sacciolepis ciliocincta	23.02	32.05		20.88	26.15		0.39	0.95		annual	20
Paniceae	C3	SubCladeB			Sacciolepis curvata	25.78	28.2		20.53	24.43		0.97	2.12		Perennial	6
Paniceae	C3	SubCladeB			Sacciolepis cymbiandra	27.68	31.45		25	26.07		0.4	0.72		Perennial	22
Paniceae	C3	SubCladeB			Sacciolepis chevalieri	19.2	30.78		15.05	25.8		0.46	0.98		Perennial	42
Paniceae	C3	SubCladeB		*	Sacciolepis indica	17.6	29.63		4.4	25.33		0.61	2.96		annual	825
Paniceae	C3	SubCladeB			Sacciolepis micrococca	23.02	31.58		20.88	26.4		0.42	0.9		annual	32
Paniceae	C3	SubCladeB			Sacciolepis myosuroides	18.63	30.65		16.62	26.12		0.37	2.57		annual	138
Paniceae	C3	SubCladeB		*	Sacciolepis myuros	20.88	29.23		15.73	26.78		0.59	2.03		Perennial	124
Paniceae	C3	SubCladeB			Sacciolepis otachyrioides	24.67	29.4		22.47	26.87		0.7	1.41		annual	11
Paniceae	C3	SubCladeB			Sacciolepis striata	24.22	27.87		3.77	23.12		0.75	1.31		Perennial	244
Paniceae	C3	SubCladeB			Sacciolepis typhura	20.37	28.17		16.6	23.93		0.25	0.91		Perennial	31
Paniceae	C3	SubCladeB		*	Sacciolepis vilvoides	21.4	29.37		14.07	26.8		0.58	1.94		annual	42
Paniceae	C3	SubCladeB		*	Trichanthecium arctum	22.65	29.63		21.72	26.78		1.33	2.17		annual	7
Paniceae	C3	SubCladeB		*	Trichanthecium auricomum
Paniceae	C3	SubCladeB		*	Trichanthecium brazzavillense	20.92	29.33		14.97	25.43		0.56	1.66		Perennial	62
Paniceae	C3	SubCladeB		*	Trichanthecium caaguazuense	20.62	25.87		16.12	19.72		0.86	1.05		Perennial	10
Paniceae	C3	SubCladeB		*	Trichanthecium cyanescens	20.97	28.88		18.52	26.53		0.69	2.28		perennial	260
Paniceae	C3	SubCladeB		*	Trichanthecium dinklagei	22.93	28.5		20.5	24.85		0.61	2.79		perennial	17
Paniceae	C3	SubCladeB		*	Trichanthecium distichophyllum	20.57	26.47		16.35	23.27		0.58	1.8		perennial	9
Paniceae	C3	SubCladeB		*	Trichanthecium gracilicaule	17.87	31.87		14.22	26.13		0.36	1.19		annual	34
Paniceae	C3	SubCladeB		*	Trichanthecium granuliferum	22.9	29.43		21.58	26.5		0.89	1.8		Perennial	30
Paniceae	C3	SubCladeB		*	Trichanthecium micranthum	20.78	29.43		19.9	26.95		0.87	2.17		unknown	69
Paniceae	C3	SubCladeB		*	Tricanthecium machrisianum
Paniceae	C3	SubCladeB		*	Trichanthecium margaritiferum
Paniceae	C3	SubCladeB			Trichanthecium mueense	24.72	26.58		22.95	24.43		0.97	1.93			23
Paniceae	C3	SubCladeB		*	Trichanthecium natalense	16.28	23.75		7.1	16		0.39	1.05		Perennial	308
Paniceae	C3	SubCladeB			Trichanthecium nervatum	18.33	30.32		12.8	25.68		0.51	1.57		Perennial	69
Paniceae	C3	SubCladeB		*	Trichanthecium nervosum	21.53	27.2		20.53	25.77		1	2.49		perennial	34
Paniceae	C3	SubCladeB			Trichanthecium orinocanum	26.08	29.55		25.25	26.95		1.19	1.84			41
Paniceae	C3	SubCladeB			Trichanthecium pandum	22.9	26.55		21.58	25.45		1.48	1.92			9
Paniceae	C3	SubCladeB		*	Trichanthecium parvifolium	20.87	28.73		16.25	26.32		0.5	2.24		annual	414
Paniceae	C3	SubCladeB		*	Trichanthecium polycomum	20.98	27.73		20.25	26.52		0.86	2.01		annual	69
Paniceae	C3	SubCladeB			Trichanthecium praealtum	22.93	30.88		19.55	25.7		0.46	1.28			17
Paniceae	C3	SubCladeB		*	Trichanthecium pseudisachne	19.85	25.63		15.05	23.67		0.41	1.24		Perennial	65
Paniceae	C3	SubCladeB		*	Trichanthecium pyrularium	23.72	28.78		21.93	26.48		0.47	1.88		annual	40
Paniceae	C3	SubCladeB		*	Trichanthecium rivale	24.33	26.23		23.28	25.12		1.16	2.15		annual	33
Paniceae	C3	SubCladeB		*	Trichanthecium schwackeanum	21.03	27.23		13.32	22.28		0.5	2.22		Perennial	104
Paniceae	C3	SubCladeB		*	Trichanthecium tenellum	21.07	29.48		16.87	25.6		0.57	1.4		annual	37
Paniceae	C3	SubCladeB		*	Trichanthecium wettsteinii	19.1	23.95		16.28	21.02		0.4	1.06		perennial	44
Paniceae	C3	SubCladeB		*	Panicum bartlettii	24.83	28.4		20.35	23.67		0.66	1.78		perennial	72
Paniceae	C3	SubCladeB		*	Panicum brevifolium	22.08	28.85		17.5	25.67		0.66	2.01		annual	275
Paniceae	C3	SubCladeB		*	Panicum heterostachyum	19.73	27.88		14.55	23.63		0.27	0.99		annual	70
Paniceae	C3	SubCladeB		*	Panicum hirtum	17.82	28.88		15.2	27.27		0.47	1.86		annual	36
Paniceae	C3	SubCladeB		*	Panicum millegrana	22.47	27.38		14.88	25.95		0.62	2.01		perennial	186
Paniceae	C3	SubCladeB		*	Panicum sellowii	18.82	27.08		14.12	23.18		0.51	1.97		perennial	241
Paniceae	C3	SubCladeB		*	Panicum trichanthum	21.92	28.1		13.6	25.37		0.48	1.97		Perennial	380
Paniceae	C3	SubCladeB		*	Panicum trichoides	22.3	28.87		15.25	26.07		0.3	2.51		annual	1293
Paniceae	C3	SubCladeB		*	Panicum verrucosum	21.32	27.37		-1.13	14.95		0.8	1.19		annual	428
Paniceae	C3	SubCladeC		*	Homopholis belsonii	23.4	25.92		10.57	12.38		0.38	0.44		Perennial	20
Paniceae	C3	SubCladeC		*	Walwhalleya subxerophila	23.85	26.48		9.17	12.43		0.27	0.43		Perennial	177
Paspaleae	C3	Arthropogoninae	Apochloa	*	Apochloa animara	19.17	23.55		16.35	20.63		0.4	0.65		perennial	13
Paspaleae	C3	Arthropogoninae	Apochloa		Apochloa bahiense	19.17	23.55		16.35	20.63		0.38	0.65		perennial	9
Paspaleae	C3	Arthropogoninae	Apochloa	*	Apochloa cipoense	19.8	22.7		15.27	17.42		0.93	1.12		perennial	5
Paspaleae	C3	Arthropogoninae	Apochloa	*	Apochloa chnoodes	16.78	25.32		15.27	24.38		1.05	2.26		perennial	28
Paspaleae	C3	Arthropogoninae	Apochloa	*	Apochloa euprepes	19.17	22.88		16	20.05		0.51	1.04		perennial	15
Paspaleae	C3	Arthropogoninae	Apochloa	*	Apochloa lorea	19.85	23.13		15.05	18.05		0.98	1.09		perennial	5
Paspaleae	C3	Arthropogoninae	Apochloa	*	Apochloa molinioides	20.27	24		15.98	19.63		0.56	1.21		perennial	12
Paspaleae	C3	Arthropogoninae	Apochloa	*	Apochloa poliophylla	18.73	22.7		14.12	17.42		0.91	1.16		perennial	2
Paspaleae	C3	Arthropogoninae	Apochloa		Apochloa sipapoense	24.8	25.88		23.88	24.95		1.88	1.9		perennial	4
Paspaleae	C3	Arthropogoninae	Apochloa	*	Apochloa steyermarkii
Paspaleae	C3	Arthropogoninae	Apochloa	*	Apochloa subtiramulosa	22.55	22.87		19.72	20.5		0.91	0.96		perennial	4
Paspaleae	C4	Arthropogoninae	Coleataenia	*	Coleataenia anceps	23.77	27.23		-0.25	10.77		0.74	1.12		perennial	69
Paspaleae	C4	Arthropogoninae	Coleataenia	*	Coleataenia caricoides	23.82	28.97		20.5	26.78		0.62	1.94		perennial	33
Paspaleae	C4	Arthropogoninae	Coleataenia	*	Coleataenia longifolia	17.28	27.48		-6	12.03		0.3	1.38		perennial	57
Paspaleae	C4	Arthropogoninae	Coleataenia	*	Coleataenia petersonii
Paspaleae	C4	Arthropogoninae	Coleataenia	*	Coleataenia prionitis	23.73	27.58		12.07	18.72		0.67	1.09		perennial	161
Paspaleae	C4	Arthropogoninae	Coleataenia	*	Coleataenia stenodes	17.02	29.37		9.37	26.6		0.31	1.8		perennial	75
Paspaleae	C4	Arthropogoninae	Coleataenia	*	Coleataenia tenera	25.9	27.8		8.13	24.43		0.78	2.09		perennial	74
Paspaleae	C4	Arthropogoninae			Mesosetum blakei	26.08	29.03		22.37	25.45		1.25	2.26		perennial	23
Paspaleae	C4	Arthropogoninae		*	Mesosetum cayennense	24.33	29.15		20.55	26.6		0.6	1.92		Perennial	42
Paspaleae	C4	Arthropogoninae		*	Mesosetum chaseae	22.4	28.77		19.43	27.25		0.54	2.17		Perennial	23
Paspaleae	C4	Arthropogoninae			Mesosetum ferrugineum	17.77	24.67		15.05	22.67		0.5	1.19		perennial	21
Paspaleae	C4	Arthropogoninae			Mesosetum filifolium	25.33	29.4		20.87	26.87		1.11	2.04		perennial	46
Paspaleae	C4	Arthropogoninae			Mesosetum gibbosum	19.92	22.68		17.1	19.77		0.5	0.64		perennial	10
Paspaleae	C4	Arthropogoninae		*	Mesosetum loliiforme	20.47	28.32		16.88	26.53		0.43	1.94		Perennial	97
Paspaleae	C4	Arthropogoninae			Mesosetum pappophorum	22.4	28.8		19.43	27.2		0.33	0.78		annual	12
Paspaleae	C4	Arthropogoninae			Mesosetum penicillatum	23.75	27.07		21.02	24.58		0.67	1.01		perennial	6
Paspaleae	C4	Arthropogoninae			Mesosetum pittieri	25.82	28.78		22.65	26.53		0.68	1.37		annual	12
Paspaleae	C4	Arthropogoninae			Mesosetum rottboellioides	21.58	29.6		20.68	26.97		0.88	2.19		perennial	59
Paspaleae	C4	Arthropogoninae			Mesosetum stoloniferum	21.68	26.12		18.48	23.07		0.43	1.15		perennial	12
Paspaleae	C3	Arthropogoninae		*	Canastra aristella	20.72	20.72		12.9	12.9		1.2	1.2		Perennial	1
Paspaleae	C3	Arthropogoninae		*	Canastra lanceolata	19.31	22.43		15.2	17.3		0.89	1.14		Perennial	2
Paspaleae	C3	Arthropogoninae			Homolepis aturensis	27.7	27.7		22.5	22.5		0.94	3.05			541
Paspaleae	C3	Arthropogoninae		*	Homolepis glutinosa	22.05	22.05		20.1	20.1		0.66	2.58		Perennial	175
Paspaleae	C3	Arthropogoninae		*	Homolepis isocalycia	20.05	27.25		17.17	25.67		0.51	2.7		short-lived	71
Paspaleae	C3	Arthropogoninae			Homolepis longispicula	19.8	22.05		15.27	20.07		1.01	1.31			7
Paspaleae	C3	Arthropogoninae			Homolepis villaricensis	23.73	27.98		17.47	26.35		0.74	2.26			42
Paspaleae	C3	Arthropogoninae		*	Oplismenopsis najada	22.65	26.98		10.9	16.87		0.66	0.85		Perennial	23
Paspaleae	C3	Arthropogoninae		*	Phanopyrum gymnocarpon	22.65	26.98		10.9	16.87		0.66	0.85		perennial	164
Paspaleae	C3	Arthropogoninae		*	Stephostachys mertensii	23.73	27.98		17.47	26.35		0.74	2.26		perennial	145
Paspaleae	C4	Arthropogoninae		*	Achlaena piptostachya	27.7	27.7		22.5	22.5		0.95	0.95		Perennial	1
Paspaleae	C4	Arthropogoninae		*	Altoparadisium chapadense	22.05	22.05		20.1	20.1		1.18	1.18		Perennial	1
Paspaleae	C4	Arthropogoninae		*	Arthropogon filifolius
Paspaleae	C4	Arthropogoninae		*	Arthropogon villosus	21.63	26.15		19.05	23.83		0.62	1.06		Perennial	13
Paspaleae	C4	Arthropogoninae		*	Cyphonanthus discrepans	24.37	29.37		21.28	27.18		0.67	1.75		perennial	15
Paspaleae	C4	Arthropogoninae		*	Keratochlaena rigidifolia	25.7	26.37		24.4	24.5		0.64	0.69		Perennial	2
Paspaleae	C4	Arthropogoninae		*	Oncorachis ramosa	17.77	23.03		15.05	19.43		0.43	0.72		Perennial	15
Paspaleae	C4	Arthropogoninae		*	Oncorachis macrantha
Paspaleae	C4	Arthropogoninae		*	Tatianyx arnacites	15.05	22.07		17.77	26.2		0.44	1.16		Perennial	16
Paspaleae	C4	Arthropogoninae		*	Triscenia ovina
Paspaleae	C4	Otachyriinae	Anthaenantia	*	Anthaenantia lanata	19.17	28.87		16.15	26.5		0.7	2.06		Perennial	357
Paspaleae	C4	Otachyriinae	Anthaenantia	*	Anthaenantia rufa	25.65	27.77		6.92	12.58		0.76	1.2		perennial	104
Paspaleae	C4	Otachyriinae	Anthaenantia		Anthaenantia villosa	25.3	27.8		6.32	13.8		0.73	1.18		perennial	120
Paspaleae	C3	Otachyriinae		*	Hymenachne amplexicaulis	24.37	29.07		16.95	26.48		0.48	2.52		Perennial	836
Paspaleae	C3	Otachyriinae		*	Hymenachne donacifolia	23.32	27.45		15.33	25.83		0.62	2.55		Perennial	141
Paspaleae	C3	Otachyriinae		*	Hymenachne grumosa	22.27	27.25		10.63	17.62		0.71	1.11		Perennial	20
Paspaleae	C3	Otachyriinae		*	Hymenachne pernambucensis	24.95	27.63		16.28	18.9		0.86	1.11		Perennial	45
Paspaleae	C3	Otachyriinae			Otachyrium aquaticum	20.05	23.97		17.17	20.98		0.38	0.6		perennial	9
Paspaleae	C3	Otachyriinae			Otachyrium grandiflorum	21.9	28.2		19.9	26.45		0.77	1.84		perennial	15
Paspaleae	C3	Otachyriinae			Otachyrium seminudum	21.47	25.63		18.48	23.67		0.77	1.19		perennial	8
Paspaleae	C3	Otachyriinae			Otachyrium succisum	24.78	28.4		22.22	27.03		0.81	1.97		annual	3
Paspaleae	C3	Otachyriinae		*	Otachyrium versicolor	21.82	29.43		15.37	26.9		0.64	1.46		Perennial	92
Paspaleae	C3/C4	Otachyriinae	Steinchisma	*	Steinchisma decipiens										perennial	47
Paspaleae	C3/C4	Otachyriinae	Steinchisma	*	Steinchisma hians										perennial	126
Paspaleae	C3/C4	Otachyriinae	Steinchisma	*	Steinchisma spathellosa										perennial	58
Paspaleae	C3/C4	Otachyriinae	Steinchisma		Steinchisma stenophyllum										perennial	17
Paspaleae	C3?	Otachyriinae	Steinchisma	*	Steinchisma laxa										perennial	677
Paspaleae	C3	Otachyriinae		*	Dallwatsonia felliana	28.08	28.1		23.5	23.6		0.87	0.89		perennial	2
Paspaleae	C3	Otachyriinae		*	Panicum hylaeicum	25.3	25.3		24.6	24.6		0.62	1.68		Perennial	135
Paspaleae	C3	Otachyriinae		*	Panicum pilosum	17.32	17.32		12.4	12.4		0.7	2.58		Perennial	1387
Paspaleae	C3	Otachyriinae		*	Plagiantha tenella	20.67	22.93		17.75	19.88		0.39	0.58		annual	11
Paspaleae	C4	Paspalinae	Axonopus	*	Axonopus anceps	21.02	29.55		20.23	27.03		0.82	1.84		Perennial	70
Paspaleae	C4	Paspalinae	Axonopus		Axonopus andinus	20.13	20.23		17.43	17.63		0.72	0.73		perennial	2
Paspaleae	C4	Paspalinae	Axonopus		Axonopus argentinus	23.18	27.07		12.28	18.2		0.71	1.16		perennial	56
Paspaleae	C4	Paspalinae	Axonopus		Axonopus aureus	19.17	27.97		16.52	25.95		0.57	2.24		perennial	279
Paspaleae	C4	Paspalinae	Axonopus		Axonopus boliviensis	13.03	26.93		7.08	24.02		0.37	1		annual	12
Paspaleae	C4	Paspalinae	Axonopus		Axonopus brasiliensis	20.27	27.2		15.82	24.37		0.58	1.2		perennial	72
Paspaleae	C4	Paspalinae	Axonopus		Axonopus canescens	19.73	29.38		16.9	26.9		0.68	1.77		perennial	165
Paspaleae	C4	Paspalinae	Axonopus		Axonopus capillaris	20.83	28.28		18.55	26.05		0.47	1.79		annual	73
Paspaleae	C4	Paspalinae	Axonopus		Axonopus casiquiarensis	21.77	28.2		20.93	26.43		1.32	1.81		perennial	25
Paspaleae	C4	Paspalinae	Axonopus		Axonopus caulescens	17.73	25.5		15.9	24.48		1.07	1.66		perennial	25
Paspaleae	C4	Paspalinae	Axonopus		Axonopus centralis	23.85	28.02		18.95	26.37		0.48	1.82		perennial	63
Paspaleae	C4	Paspalinae	Axonopus		Axonopus comans	21.88	26.78		17.52	23.57		0.78	1.07		perennial	10
Paspaleae	C4	Paspalinae	Axonopus		Axonopus complanatus	24.62	28.8		20.73	27.2		0.54	0.95		annual	12
Paspaleae	C4	Paspalinae	Axonopus		Axonopus compressus	18.52	28.3		11.28	25.8		0.53	2.52		perennial	894
Paspaleae	C4	Paspalinae	Axonopus		Axonopus cuatrecasasii	26.1	26.7		20.63	21.8		0.64	0.76		perennial	7
Paspaleae	C4	Paspalinae	Axonopus		Axonopus chrysoblepharis	23.13	28.17		19.42	26.57		0.48	1.37		annual	69
Paspaleae	C4	Paspalinae	Axonopus		Axonopus deludens	19.62	28.78		12.5	24.17		0.43	0.92		perennial	16
Paspaleae	C4	Paspalinae	Axonopus		Axonopus elegantulus	12.17	23.35		10.25	20.28		0.02	0.96		perennial	11
Paspaleae	C4	Paspalinae	Axonopus		Axonopus eminens	19.92	28.03		17.1	26.08		0.51	1.21		perennial	17
Paspaleae	C4	Paspalinae	Axonopus		Axonopus equitans	22.9	27.33		21.58	25.97		0.55	2.05		perennial	13
Paspaleae	C4	Paspalinae	Axonopus		Axonopus fastigiatus	19.17	25.63		15.27	23.67		0.58	1.28		perennial	17
Paspaleae	C4	Paspalinae	Axonopus	*	Axonopus fissifolius	15.73	28.2		6.52	25.67		0.61	2.27		Perennial	679
Paspaleae	C4	Paspalinae	Axonopus		Axonopus flabelliformis	18.9	27.45		18.07	26.25		1.03	2.34		perennial	32
Paspaleae	C4	Paspalinae	Axonopus		Axonopus furcatus	24.73	28.03		5.23	17.05		0.74	1.08		perennial	152
Paspaleae	C4	Paspalinae	Axonopus		Axonopus grandifolius	20.8	26.62		17.87	24.37		0.51	0.85		annual	9
Paspaleae	C4	Paspalinae	Axonopus	*	Axonopus hydrolithica	23.58	23.82		21.63	21.88		1.17	1.21		Perennial	3
Paspaleae	C4	Paspalinae	Axonopus		Axonopus iridifolius	19.2	27.07		16.58	26.08		0.6	1.97		perennial	13
Paspaleae	C4	Paspalinae	Axonopus		Axonopus laxiflorus	20.05	29.38		16.82	26.8		0.6	1.94		perennial	35
Paspaleae	C4	Paspalinae	Axonopus		Axonopus leptostachyus	24.13	29.53		15.78	26.77		0.62	1.75		perennial	42
Paspaleae	C4	Paspalinae	Axonopus		Axonopus longispicus	24.58	29.1		23.42	26.98		0.6	2.01		perennial	13
Paspaleae	C4	Paspalinae	Axonopus		Axonopus marginatus	20.5	25.67		16.27	22.18		0.46	1.09		perennial	84
Paspaleae	C4	Paspalinae	Axonopus		Axonopus mathewsii	15.18	21.57		14.47	20.75		0.67	1.26		perennial	30
Paspaleae	C4	Paspalinae	Axonopus		Axonopus micay	15.93	26.38		15.32	25.2		0.87	2.98		perennial	85
Paspaleae	C4	Paspalinae	Axonopus		Axonopus pellitus	20.5	27.4		17.42	24.52		0.44	1.11		perennial	36
Paspaleae	C4	Paspalinae	Axonopus		Axonopus poiophyllus	18.38	27.48		15.33	25.25		0.6	2.4		perennial	108
Paspaleae	C4	Paspalinae	Axonopus		Axonopus polydactylus	20.5	27.53		18.05	26.48		0.48	1.87		perennial	50
Paspaleae	C4	Paspalinae	Axonopus		Axonopus pressus	21.5	26.53		17.03	25.35		0.57	1.19		perennial	91
Paspaleae	C4	Paspalinae	Axonopus		Axonopus pubivaginatus	22.35	27.82		17.12	26.88		0.91	2.21		perennial	13
Paspaleae	C4	Paspalinae	Axonopus		Axonopus purpusii	20.7	28.8		16.22	26.82		0.69	2		perennial	142
Paspaleae	C4	Paspalinae	Axonopus		Axonopus ramosus	25.02	27.4		23.52	25.48		1.32	1.88		perennial	24
Paspaleae	C4	Paspalinae	Axonopus		Axonopus rosei	19.42	27.32		14.83	22.98		0.38	0.86		perennial	8
Paspaleae	C4	Paspalinae	Axonopus		Axonopus scoparius	15.05	26.52		13.47	24.98		0.6	3.16		perennial	164
Paspaleae	C4	Paspalinae	Axonopus		Axonopus siccus	17.85	27		8.02	24.63		0.26	1.14		perennial	138
Paspaleae	C4	Paspalinae	Axonopus	*	Axonopus singularis	25.3	25.3		24.6	24.6	34	1	1		annual	1
Paspaleae	C4	Paspalinae	Axonopus		Axonopus steyermarkii	18.15	28.92		17.42	26.53		1.6	2.17		perennial	8
Paspaleae	C4	Paspalinae	Axonopus		Axonopus suffultiformis	19.78	28.32		18.52	26.48		1.55	1.98		perennial	8
Paspaleae	C4	Paspalinae	Axonopus		Axonopus suffultus	22.75	27.18		10.73	18.12		0.63	1.13		perennial	148
Paspaleae	C4	Paspalinae	Axonopus		Axonopus surinamensis	26.5	27.68		25.52	25.92		0.56	2.35		perennial	17
Paspaleae	C4	Paspalinae	Axonopus		Axonopus volcanicus	19.08	23.3		17.33	21.55		1.51	2.33		perennial	25
Paspaleae	C3	Paspalinae	Ocellochloa		Ocellochloa andreana	20.87	29.03		19.8	27.87		0.74	1.48		perennial	8
Paspaleae	C3	Paspalinae	Ocellochloa	*	Ocellochloa biglandularis	15.32	26.77		12.47	23.72		0.46	1.6		perennial	39
Paspaleae	C3	Paspalinae	Ocellochloa	*	Ocellochloa craterifera	21.43	25.55		17.13	22.83		0.76	1.96		perennial	5
Paspaleae	C3	Paspalinae	Ocellochloa	*	Ocellochloa chapadensis	20.63	27.4		17.8	24.52		0.53	1.29		perennial	18
Paspaleae	C3	Paspalinae	Ocellochloa	*	Ocellochloa irregularis	21.02	23.93		19.3	22.37		0.33	1.77		perennial	3
Paspaleae	C3	Paspalinae	Ocellochloa	*	Ocellochloa latissima	17.32	17.32		12.4	12.4		1.46	1.46		perennial	1
Paspaleae	C3	Paspalinae	Ocellochloa	*	Ocellochloa piauiensis	20.67	24.75		17.75	21.7		0.39	0.58		perennial	3
Paspaleae	C3	Paspalinae	Ocellochloa	*	Ocellochloa pulchella	20.23	27.58		18.28	25.7		0.78	2.56		perennial	253
Paspaleae	C3	Paspalinae	Ocellochloa	*	Ocellochloa rudis	17.32	25.88		12.37	20.95		0.75	1.46		perennial	11
Paspaleae	C3	Paspalinae	Ocellochloa	*	Ocellochloa stolonifera	21.4	27.72		16.55	25.88		0.74	2.66		perennial	393
Paspaleae	C4	Paspalinae	Aakia+Anthaenantiopsis+Osvaldoa	*	Anthaenantiopsis rojasiana	24.2	26.45		15.45	18.2		0.86	1.08		Perennial	18
Paspaleae	C4	Paspalinae	Paspalum	*	Hopia obtusa	17.03	28.85		-0.8	14.43		0.14	0.61		Perennial	43
Paspaleae	C4	Paspalinae	Aakia+Anthaenantiopsis+Osvaldoa	*	Panicum tuerckheimii	22.23	28.35		17.33	24.23		1.23	2.29		Perennial	18
Paspaleae	C4	Paspalinae	Aakia+Anthaenantiopsis+Osvaldoa	*	Panicum validum	24.37	25.52		12.25	14.12		0.78	0.88		Perennial	4
Paspaleae	C4	Paspalinae	Paspalum		Paspalum acuminatum	17.48	27.63		11.1	20.85		0.4	1.17		perennial	78
Paspaleae	C4	Paspalinae	Paspalum		Paspalum adoperiens	19.88	27.05		14.45	25.38		0.63	1.8		perennial	28
Paspaleae	C4	Paspalinae	Paspalum		Paspalum affine	8.5	26.9		5.68	22.17		0.58	1.67		perennial	22
Paspaleae	C4	Paspalinae	Paspalum		Paspalum alcalinum	22.75	28.63		14.8	22.85		0.29	0.78		perennial	12
Paspaleae	C4	Paspalinae	Paspalum		Paspalum almum	24.68	27.68		13.93	19.02		0.59	1.05		perennial	101
Paspaleae	C4	Paspalinae	Paspalum		Paspalum ammodes	20.62	26.15		16.35	22.42		0.44	1.2		Perennial	27
Paspaleae	C4	Paspalinae	Paspalum		Paspalum arenarium	20.05	27.37		17.17	26.35		0.4	1.93		perennial	38
Paspaleae	C4	Paspalinae	Paspalum		Paspalum arsenei	17.6	25.03		12.5	19.62		0.31	0.79		perennial	30
Paspaleae	C4	Paspalinae	Paspalum		Paspalum arundinaceum	26.08	29.53		19.87	26.1		0.39	2.04		perennial	46
Paspaleae	C4	Paspalinae	Paspalum	*	Paspalum arundinellum	25.38	27.87		16.07	19.02		0.65	1.09		Perennial	50
Paspaleae	C4	Paspalinae	Paspalum		Paspalum aspidiotes	18.9	24.5		18.07	23.65		0.95	2.05		perennial	14
Paspaleae	C4	Paspalinae	Paspalum		Paspalum atratum	20.13	27.07		16.53	23.5		0.63	0.99		Perennial	20
Paspaleae	C4	Paspalinae	Paspalum		Paspalum azuayense	11.47	24.95		10.52	23.95		0.45	2.14		perennial	32
Paspaleae	C4	Paspalinae	Paspalum	*	Paspalum bertonii	24.5	26.53		15.77	16.7		0.99	1.2			25
Paspaleae	C4	Paspalinae	Paspalum		Paspalum blodgetii	26.33	28.63		21.53	23.93		0.41	1.45		perennial	207
Paspaleae	C4	Paspalinae	Paspalum		Paspalum bonplandianum	5.33	18.27		4.47	17.58		0.61	1.64		perennial	85
Paspaleae	C4	Paspalinae	Paspalum		Paspalum boscianum	24.65	27.47		5.73	25.8		0.87	1.65		?	44
Paspaleae	C4	Paspalinae	Paspalum		Paspalum botteri	20.12	28.08		11.32	25.68		0.37	1.5		perennial	186
Paspaleae	C4	Paspalinae	Paspalum		Paspalum brunneum	23.82	26.1		15.18	16.5		0.98	1.12			29
Paspaleae	C4	Paspalinae	Paspalum		Paspalum buckleyanum	22.82	27.47		13.25	21.23		0.4	0.85			25
Paspaleae	C4	Paspalinae	Paspalum		Paspalum buchtienii	23.18	25.38		21.12	22.98		0.93	1.11		perennial	15
Paspaleae	C4	Paspalinae	Paspalum		Paspalum caespitosum	24.78	28.53		19.03	23.98		0.56	1.39		Perennial	127
Paspaleae	C4	Paspalinae	Paspalum		Paspalum candidum	12.7	21.97		9.35	20.08		0.42	3.52		annual	296
Paspaleae	C4	Paspalinae	Paspalum		Paspalum carinatum	20.67	29.4		16.82	26.87		0.5	1.8		perennial	120
Paspaleae	C4	Paspalinae	Paspalum		Paspalum centrale	19.17	28.82		17.72	26.6		0.8	2.33		annual	89
Paspaleae	C4	Paspalinae	Paspalum		Paspalum ceresia	14.22	26.3		4.08	24.23		0.14	1.06		perennial	85
Paspaleae	C4	Paspalinae	Paspalum		Paspalum ciliatifolium	19.4	26.87		-4.15	10.78		0.89	1.32		perennial	46
Paspaleae	C4	Paspalinae	Paspalum		Paspalum cinerascens	21.47	26.62		18.58	25.7		0.84	1.03		perennial	8
Paspaleae	C4	Paspalinae	Paspalum		Paspalum claviliferum	19.17	28.12		16.17	25.58		0.41	2.1		annual	104
Paspaleae	C4	Paspalinae	Paspalum		Paspalum commune	14.4	27.08		4.8	17.03		0.17	0.65		perennial	78
Paspaleae	C4	Paspalinae	Paspalum		Paspalum compressifolium	20.87	28.47		13.5	21.15		0.63	1.32		perennial	11
Paspaleae	C4	Paspalinae	Paspalum	*	Paspalum conjugatum	19.17	28.3		14.67	25.85		0.46	2.53		Perennial	1357
Paspaleae	C4	Paspalinae	Paspalum	*	Paspalum conspersum	21.37	28.07		14.75	26		0.57	1.37		perennial	105
Paspaleae	C4	Paspalinae	Paspalum	*	Paspalum dasypleurum
Paspaleae	C4	Paspalinae	Paspalum		Paspalum convexum	17.85	27.82		9.37	25.77		0.34	1.67		annual	539
Paspaleae	C4	Paspalinae	Paspalum		Paspalum corcovadense	21.08	26.85		15.58	23.33		0.54	1.81		perennial	37
Paspaleae	C4	Paspalinae	Paspalum		Paspalum cordatum	20.2	29.23		12.52	26.82		0.87	1.34		perennial	6
Paspaleae	C4	Paspalinae	Paspalum		Paspalum coryphaeum	20.8	28.42		16.85	26.48		0.48	2.07		perennial	56
Paspaleae	C4	Paspalinae	Paspalum		Paspalum costaricense	15.85	28.08		12.98	26.07		0.69	2.54		perennial	73
Paspaleae	C4	Paspalinae	Paspalum		Paspalum crassum	13.95	31.22		10.23	25.72		0.47	1.08			23
Paspaleae	C4	Paspalinae	Paspalum		Paspalum crinitum	19.5	25.77		11.02	17.47		0.2	0.63		perennial	33
Paspaleae	C4	Paspalinae	Paspalum		Paspalum cromyorrhizon	24.48	27.28		12.42	25.88		0.74	1.16		perennial	17
Paspaleae	C4	Paspalinae	Paspalum		Paspalum cymbiforme	15.35	30.13		12.4	24.53		0.42	1.62		perennial	21
Paspaleae	C4	Paspalinae	Paspalum		Paspalum chaffanjonii	27.55	28.7		26.28	27.05		0.75	0.99		perennial	6
Paspaleae	C4	Paspalinae	Paspalum		Paspalum chaseanum	26.62	28.77		17.58	21.08		0.25	0.65		Perennial	19
Paspaleae	C4	Paspalinae	Paspalum		Paspalum decumbens	19.37	27.53		17.75	25.87		0.94	2.76		perennial	373
Paspaleae	C4	Paspalinae	Paspalum		Paspalum dedeccae	21.88	26.1		15.55	19.05		1	1.08		Perennial	22
Paspaleae	C4	Paspalinae	Paspalum		Paspalum delicatum	22.43	29.03		19.27	26.6		0.69	1.78		annual	13
Paspaleae	C4	Paspalinae	Paspalum		Paspalum densum	20.38	28.6		18.02	27.03		0.5	1.59		Perennial	49
Paspaleae	C4	Paspalinae	Paspalum		Paspalum denticulatum	18.98	27.75		11	23.6		0.4	0.99		annual	258
Paspaleae	C4	Paspalinae	Paspalum		Paspalum depauperatum	12.02	21.57		11.4	20.08		0.36	1.23			7
Paspaleae	C4	Paspalinae	Paspalum	*	Paspalum dilatatum	18.37	26.05		6.7	15.77		0.17	1.16		perennial	111
Paspaleae	C4	Paspalinae	Paspalum		Paspalum dissectum	22.45	27.7		0.9	16.45		0.56	1.16		perennial	125
Paspaleae	C4	Paspalinae	Paspalum	*	Paspalum distichum	16.95	28.43		2.2	19.43		0.17	1.14		perennial	990
Paspaleae	C4	Paspalinae	Paspalum		Paspalum durifolium	25.47	27.6		14.08	18.12		0.78	1.11		perennial	47
Paspaleae	C4	Paspalinae	Paspalum		Paspalum ekmanianum	18.83	26.3		10.17	22.12		0.4	1		perennial	23
Paspaleae	C4	Paspalinae	Paspalum		Paspalum equitans	25.4	27.07		16.05	17.63		0.97	1.09		perennial	13
Paspaleae	C4	Paspalinae	Paspalum		Paspalum erectum	19.68	26.67		14.15	23		0.45	0.64		perennial	16
Paspaleae	C4	Paspalinae	Paspalum		Paspalum erianthoides	20.58	27.07		12.72	20.57		0.62	1.54		perennial	17
Paspaleae	C4	Paspalinae	Paspalum	*	Paspalum erianthum	20.77	26.62		16.78	24.37		0.62	1.04		Perennial	52
Paspaleae	C4	Paspalinae	Paspalum		Paspalum eucomum	21.28	27.15		16.07	23.63		0.62	1.04		Perennial	14
Paspaleae	C4	Paspalinae	Paspalum		Paspalum exaltatum	19.58	27.28		7.52	18.47		0.54	1.39		perennial	34
Paspaleae	C4	Paspalinae	Paspalum		Paspalum falcatum	19.65	26.77		14.92	20.13		0.62	1.11		Perennial	20
Paspaleae	C4	Paspalinae	Paspalum		Paspalum fasciculatum	21.07	28.7		15.15	26.72		0.62	2.72		perennial	148
Paspaleae	C4	Paspalinae	Paspalum		Paspalum fimbriatum	20.92	28.05		18.4	25.58		0.45	1.38		annual	69
Paspaleae	C4	Paspalinae	Paspalum		Paspalum floridanum	23.57	27.8		0.98	12.63		0.69	1.12		perennial	643
Paspaleae	C4	Paspalinae	Paspalum		Paspalum fluitans	22.95	27.38		-0.8	14.53		0.76	1.09		annual	290
Paspaleae	C4	Paspalinae	Paspalum	*	Paspalum foliiforme	20.9	28.37		19.12	26.9		0.63	1.35		perennial	14
Paspaleae	C4	Paspalinae	Paspalum		Paspalum galapageium	21.17	26.05		17.23	22.17		0.3	1.16		perennial	15
Paspaleae	C4	Paspalinae	Paspalum		Paspalum gardnerianum	20.9	28.3		16.87	26.38		0.55	1.35		perennial	134
Paspaleae	C4	Paspalinae	Paspalum		Paspalum geminiflorum	22.95	27.78		20.52	25.85		0.62	1.34		Perennial	48
Paspaleae	C4	Paspalinae	Paspalum		Paspalum glabrinode	25.28	26.73		16.27	16.48		0.85	1.1		perennial	11
Paspaleae	C4	Paspalinae	Paspalum		Paspalum glaucescens	20.92	27.6		15.03	18.63		0.8	1.11		perennial	43
Paspaleae	C4	Paspalinae	Paspalum	*	Paspalum glaziovii	20.63	25.3		19.63	23.33		0.98	1.35		perennial	4
Paspaleae	C4	Paspalinae	Paspalum		Paspalum guenoarum	22.13	26.73		13.13	20.82		0.62	1.15		perennial	79
Paspaleae	C4	Paspalinae	Paspalum		Paspalum guttatum	21.38	23.35		16.65	20.5		0.82	1.08		perennial	12
Paspaleae	C4	Paspalinae	Paspalum		Paspalum hartwegianum	20.23	31.68		12.35	21.15		0.15	0.68		perennial	70
Paspaleae	C4	Paspalinae	Paspalum	*	Paspalum haumanii	22.57	27.23		10.58	17.62		0.72	1.13		perennial	32
Paspaleae	C4	Paspalinae	Paspalum		Paspalum heterotrichon	17.98	28.68		15.45	27.43		0.3	1.23		perennial	13
Paspaleae	C4	Paspalinae	Paspalum		Paspalum hintonii	13.95	28.02		10.23	22.98		0.55	1.08		perennial	28
Paspaleae	C4	Paspalinae	Paspalum		Paspalum hirtum	7.57	13.85		6.5	13.32		0.58	3		Perennial	13
Paspaleae	C4	Paspalinae	Paspalum		Paspalum humboldtianum	14.78	26.82		8.07	22.95		0.28	1.45		perennial	536
Paspaleae	C4	Paspalinae	Paspalum		Paspalum humigenum	22.25	27.88		19.27	25.67		0.33	0.66			6
Paspaleae	C4	Paspalinae	Paspalum		Paspalum hyalinum	19.65	29.08		12.55	26.88		0.67	1.91		perennial	51
Paspaleae	C4	Paspalinae	Paspalum		Paspalum inaequivalve	21.58	27.05		12.95	18.95		0.62	1.12		perennial	122
Paspaleae	C4	Paspalinae	Paspalum		Paspalum inconstans	12.93	23.2		9.78	20.2		0.59	1.48		perennial	49
Paspaleae	C4	Paspalinae	Paspalum		Paspalum indecorum	23.62	25.87		14.97	16.53		1	1.13		perennial	66
Paspaleae	C4	Paspalinae	Paspalum		Paspalum intermedium	21.88	27.35		12.85	21.13		0.54	1.23		perennial	129
Paspaleae	C4	Paspalinae	Paspalum		Paspalum ionanthum	23.72	27.12		11.87	18.27		0.73	1.06		perennial	55
Paspaleae	C4	Paspalinae	Paspalum		Paspalum jaliscanum	14.85	20.88		11.08	17.18		0.46	1.56		perennial	30
Paspaleae	C4	Paspalinae	Paspalum		Paspalum juergensii	14.47	27.12		10.47	18.57		0.51	1.77		perennial	32
Paspaleae	C4	Paspalinae	Paspalum		Paspalum laeve	20.95	26.9		-0.8	8.62		0.83	1.24		perennial	230
Paspaleae	C4	Paspalinae	Paspalum		Paspalum lanciflorum	19.97	29.17		18.62	26.67		0.85	1.88		Perennial	83
Paspaleae	C4	Paspalinae	Paspalum		Paspalum langei	21.17	29.32		12.75	23.5		0.31	1.26		Perennial	365
Paspaleae	C4	Paspalinae	Paspalum		Paspalum laxum	25.17	28.77		20.62	24.52		0.48	1.33		perennial	31
Paspaleae	C4	Paspalinae	Paspalum		Paspalum lenticulare	24.6	27.7		16.53	23.63		0.55	0.95			34
Paspaleae	C4	Paspalinae	Paspalum		Paspalum lentiginosum	16.3	29.87		11.6	22.73		0.15	1.53		perennial	60
Paspaleae	C4	Paspalinae	Paspalum		Paspalum ligulare	23.65	29.03		20.13	26.58		0.38	0.78		perennial	11
Paspaleae	C4	Paspalinae	Paspalum		Paspalum lilloi	25.17	25.65		15.98	16.57		1.01	1.05		perennial	22
Paspaleae	C4	Paspalinae	Paspalum		Paspalum limbatum	24.88	26.72		16	22.75		0.57	1.08		perennial	13
Paspaleae	C4	Paspalinae	Paspalum		Paspalum lineare	21.15	28.47		18.22	26.23		0.51	1.72		perennial	76
Paspaleae	C4	Paspalinae	Paspalum		Paspalum lividum	17.47	29.1		11.17	25.68		0.29	1.25			232
Paspaleae	C4	Paspalinae	Paspalum		Paspalum loefgrenii	19.67	23.97		16.83	20.98		0.36	0.66		perennial	11
Paspaleae	C4	Paspalinae	Paspalum		Paspalum longicuspe	21.78	31.38		11.2	26.38		0.47	0.95		perennial	17
Paspaleae	C4	Paspalinae	Paspalum		Paspalum luxurians	19.92	22.55		13.68	18.45		0.51	0.62			7
Paspaleae	C4	Paspalinae	Paspalum		Paspalum macranthecium	25.37	28.57		19.23	25.45		0.54	0.99		annual	13
Paspaleae	C4	Paspalinae	Paspalum		Paspalum macrophyllum	13.32	24.88		12.5	23.85		0.42	1.77		perennial	27
Paspaleae	C4	Paspalinae	Paspalum		Paspalum maculosum	20.57	29.37		12.73	26.9		0.62	1.26		perennial	59
Paspaleae	C4	Paspalinae	Paspalum		Paspalum madorens	21.83	22.47		18.88	19.48		0.42	0.47		perennial	6
Paspaleae	C4	Paspalinae	Paspalum	*	Paspalum malacophyllum	15.95	28.17		7.43	24.92		0.13	0.93		perennial	190
Paspaleae	C4	Paspalinae	Paspalum		Paspalum malmeanum	24.75	25.25		20.52	22.18		0.62	0.78		perennial	9
Paspaleae	C4	Paspalinae	Paspalum		Paspalum mandiocanum	20.92	26.1		11.97	17.13		0.61	1.32		perennial	108
Paspaleae	C4	Paspalinae	Paspalum		Paspalum maritimum	24.63	27.82		20.98	26.28		0.66	2.19		perennial	30
Paspaleae	C4	Paspalinae	Paspalum		Paspalum melanospermum	24.32	29.35		20.62	26.52		0.54	2.01		annual	31
Paspaleae	C4	Paspalinae	Paspalum		Paspalum microstachyum	23.45	28.08		21.33	26.4		0.53	2.08		annual	81
Paspaleae	C4	Paspalinae	Paspalum		Paspalum millegrana	23.55	28.87		19.82	26.33		0.44	1.99		perennial	103
Paspaleae	C4	Paspalinae	Paspalum		Paspalum minarum	20.8	25.63		17.53	23.67		0.51	0.93		perennial	11
Paspaleae	C4	Paspalinae	Paspalum		Paspalum minus	19.08	27.73		12.82	25.75		0.58	2.97		perennial	131
Paspaleae	C4	Paspalinae	Paspalum		Paspalum modestum	25.1	27.12		13.27	17.92		0.61	0.89		perennial	18
Paspaleae	C4	Paspalinae	Paspalum		Paspalum molle	17.07	25.73		16.13	22.93		0.7	1.4		perennial	7
Paspaleae	C4	Paspalinae	Paspalum		Paspalum multicaule	21.53	28.07		18.55	26.45		0.6	1.73		annual	140
Paspaleae	C4	Paspalinae	Paspalum		Paspalum multinervium	22.08	26.42		19.33	24.93		0.86	2.32		perennial	8
Paspaleae	C4	Paspalinae	Paspalum		Paspalum mutabile	15.85	28.97		9.95	19.28		0.36	0.78		perennial	12
Paspaleae	C4	Paspalinae	Paspalum		Paspalum nelsonii	20.32	25.93		16.17	21.75		0.45	0.74		perennial	9
Paspaleae	C4	Paspalinae	Paspalum		Paspalum nicorae	21.88	27.6		10.13	17.58		0.67	1.09		perennial	67
Paspaleae	C4	Paspalinae	Paspalum		Paspalum notatum	18.32	28.18		9.37	25.47		0.37	1.51		perennial	833
Paspaleae	C4	Paspalinae	Paspalum	*	Paspalum nutans	17.65	27.08		16.12	25.38		0.75	2.64		perennial	92
Paspaleae	C4	Paspalinae	Paspalum		Paspalum oligostachyum	20.83	26.85		17.75	24.53		0.44	1.62		perennial	8
Paspaleae	C4	Paspalinae	Paspalum		Paspalum orbiculatum	23.92	28.3		15.77	26.43		0.87	3.43		perennial	104
Paspaleae	C4	Paspalinae	Paspalum		Paspalum ovale	22.82	27.07		11.12	17.08		0.87	1.08		perennial	24
Paspaleae	C4	Paspalinae	Paspalum		Paspalum palmeri	25.15	29.68		14.62	22.45		0.28	0.66		perennial	14
Paspaleae	C4	Paspalinae	Paspalum		Paspalum pallens	24.88	26.97		20.53	24		0.57	0.94		perennial	15
Paspaleae	C4	Paspalinae	Paspalum		Paspalum pallidum	9.37	18.93		8.23	18.32		0.53	1.21		perennial	22
Paspaleae	C4	Paspalinae	Paspalum		Paspalum paniculatum	18.05	28.43		14.62	25.93		0.42	2.45		perennial	738
Paspaleae	C4	Paspalinae	Paspalum		Paspalum parviflorum	23.58	29.08		21.63	27.18		0.56	2.17		annual	15
Paspaleae	C4	Paspalinae	Paspalum		Paspalum paspaloides	15.53	30.65		10.2	19.62		0.13	1.21		Perennial	69
Paspaleae	C4	Paspalinae	Paspalum		Paspalum pauciciliatum	22.97	27.05		11.42	16.6		0.45	1.16		perennial	64
Paspaleae	C4	Paspalinae	Paspalum		Paspalum paucispicatum	7.3	31.83		4.8	18.6		0.13	1.51		perennial	18
Paspaleae	C4	Paspalinae	Paspalum		Paspalum pectinatum	21.52	28.05		17.1	25.88		0.79	1.84		perennial	193
Paspaleae	C4	Paspalinae	Paspalum		Paspalum penicillatum	12.38	22.9		9.78	20.67		0.41	1.27		annual	72
Paspaleae	C4	Paspalinae	Paspalum		Paspalum petilum	16.47	27.17		15.6	26.25		1.21	2.9		perennial	15
Paspaleae	C4	Paspalinae	Paspalum		Paspalum pictum	24.6	28.35		20.53	25.87		0.57	1.5		annual	16
Paspaleae	C4	Paspalinae	Paspalum		Paspalum pilgerianum	6.92	18.4		6.22	17.7		0.47	1.57		perennial	47
Paspaleae	C4	Paspalinae	Paspalum		Paspalum pilosum	18.2	27.17		15.58	25.67		0.64	2.2		perennial	164
Paspaleae	C4	Paspalinae	Paspalum		Paspalum plenum	17.98	27.5		15.2	22.18		0.53	1.35		perennial	135
Paspaleae	C4	Paspalinae	Paspalum		Paspalum pleostachyum	24.5	28.33		19.25	26.23		0.41	1.8		perennial	15
Paspaleae	C4	Paspalinae	Paspalum		Paspalum plicatulum	19.47	28.07		11.12	26		0.47	2.52		perennial	1206
Paspaleae	C4	Paspalinae	Paspalum		Paspalum polyphyllum	17.63	26.47		12.2	23.1		0.56	1.23		perennial	96
Paspaleae	C4	Paspalinae	Paspalum		Paspalum praecox	24.73	27.77		5.52	17.73		0.81	1.19		perennial	14
Paspaleae	C4	Paspalinae	Paspalum		Paspalum propinquum	25.92	27.97		14.8	24.43		0.49	1.04		?	6
Paspaleae	C4	Paspalinae	Paspalum		Paspalum prostratum	12.32	23.17		8.32	18.05		0.36	1.47		perennial	109
Paspaleae	C4	Paspalinae	Paspalum		Paspalum proximum	20.58	27.07		12.72	21.13		1	1.54		?	10
Paspaleae	C4	Paspalinae	Paspalum		Paspalum pubiflorum	20.8	28.85		-0.63	16.73		0.25	1.07		perennial	756
Paspaleae	C4	Paspalinae	Paspalum	*	Paspalum pygmaeum	4.78	27.63		0.9	25.8		0.17	1.11		annual	23
Paspaleae	C4	Paspalinae	Paspalum	*	Paspalum quadrifarium	19.28	25.62		7.52	16.15		0.48	1.1		perennial	94
Paspaleae	C4	Paspalinae	Paspalum		Paspalum quarinii	23.7	26.73		23.7	26.73		0.85	1.15		perennial	58
Paspaleae	C4	Paspalinae	Paspalum		Paspalum racemosum	17.28	26.28		16.92	24.53		0.24	1.49		annual	41
Paspaleae	C4	Paspalinae	Paspalum		Paspalum reclinatum	12.58	19.02		12.28	18.23		0.92	2.07		perennial	21
Paspaleae	C4	Paspalinae	Paspalum		Paspalum regnellii	21.52	26.25		13.32	17.37		0.86	1.31		perennial	71
Paspaleae	C4	Paspalinae	Paspalum	*	Paspalum remotum	10.45	22.28		0.9	13.28		0.13	0.58		perennial	32
Paspaleae	C4	Paspalinae	Paspalum		Paspalum repens	22.9	28.7		-0.03	26.72		0.66	1.97		perennial	269
Paspaleae	C4	Paspalinae	Paspalum		Paspalum reticulinerve	22.4	26.98		19.33	25.55		0.74	1		perennial	9
Paspaleae	C4	Paspalinae	Paspalum		Paspalum rufum	24.37	27.35		12.25	18.12		0.65	1.1		perennial	56
Paspaleae	C4	Paspalinae	Paspalum		Paspalum rupestre	23.07	26.1		20.12	23.27		1.06	1.66		perennial	10
Paspaleae	C4	Paspalinae	Paspalum		Paspalum rupium	19.17	22.25		16.35	19.27		0.5	0.65		perennial	10
Paspaleae	C4	Paspalinae	Paspalum		Paspalum saccharoides	17.17	26.73		15.85	25.28		0.72	2.7		perennial	268
Paspaleae	C4	Paspalinae	Paspalum		Paspalum scrobiculatum	11.68	27.37		8.8	26.62		0.62	4.28		perennial	16
Paspaleae	C4	Paspalinae	Paspalum		Paspalum scutatum	21.87	27.77		18.52	25.4		0.33	0.67		Annual	10
Paspaleae	C4	Paspalinae	Paspalum		Paspalum serpentinum	22.53	28.1		18.98	26.32		0.9	2.19		perennial	23
Paspaleae	C4	Paspalinae	Paspalum		Paspalum setaceum	20.53	27.82		-4.45	15.02		0.34	1.18		perennial	1682
Paspaleae	C4	Paspalinae	Paspalum		Paspalum simplex	25.22	27.62		12.8	18.33		0.38	0.88		perennial	122
Paspaleae	C4	Paspalinae	Paspalum		Paspalum sodiroanum	11.45	18.62		10.27	17.53		0.42	2.2		perennial	13
Paspaleae	C4	Paspalinae	Paspalum		Paspalum squamulatum	17.37	28.07		12.62	20.28		0.35	1.98		perennial	283
Paspaleae	C4	Paspalinae	Paspalum		Paspalum standleyi	22.57	27.58		21.32	26.42		0.91	2.49		perennial	15
Paspaleae	C4	Paspalinae	Paspalum		Paspalum stellatum	22	27.53		14.12	24.58		0.54	1.38		perennial	159
Paspaleae	C4	Paspalinae	Paspalum		Paspalum subciliatum	27.08	28.3		23.65	26.88		0.69	1.39		perennial	11
Paspaleae	C4	Paspalinae	Paspalum		Paspalum subsesquiglume	22.97	28.6		20.1	27.27		0.47	1.02		annual	13
Paspaleae	C4	Paspalinae	Paspalum		Paspalum tenellum	16.23	23.5		11.5	16.9		0.39	0.91		perennial	89
Paspaleae	C4	Paspalinae	Paspalum		Paspalum tillettii	25.98	28.25		23.97	26.45		1.58	1.79		perennial	18
Paspaleae	C4	Paspalinae	Paspalum		Paspalum tinctum	17.87	25.1		10.92	17.47		0.31	0.7		?	29
Paspaleae	C4	Paspalinae	Paspalum		Paspalum trachycoleon	17.92	24.7		15.98	22.17		0.6	1.15		perennial	21
Paspaleae	C4	Paspalinae	Paspalum		Paspalum turriforme	19.48	27.45		17.83	24.88		0.46	1.75		perennial	16
Paspaleae	C4	Paspalinae	Paspalum		Paspalum umbratile	22	29.03		15.15	23.03		0.38	0.87		?	11
Paspaleae	C4	Paspalinae	Paspalum		Paspalum umbrosum	22.65	26		14.12	16.57		0.9	1.19		perennial	81
Paspaleae	C4	Paspalinae	Paspalum		Paspalum unispicatum	20.03	27.47		10.3	20.57		0.32	0.84		perennial	143
Paspaleae	C4	Paspalinae	Paspalum		Paspalum urvillei	19.53	27.87		5.82	18.2		0.41	1.36		perennial	707
Paspaleae	C4	Paspalinae	Paspalum		Paspalum usteri	23.82	26.48		14.85	23.83		0.99	1.3		perennial	34
Paspaleae	C4	Paspalinae	Paspalum	*	Paspalum vaginatum	19.48	28.7		8.32	26.15		0.27	1.57		perennial	265
Paspaleae	C4	Paspalinae	Paspalum		Paspalum variabile	16.95	27.55		12.98	21.33		0.44	1.58		perennial	61
Paspaleae	C4	Paspalinae	Paspalum	*	Paspalum virgatum	21.9	28.4		16.58	26.28		0.53	2.47		perennial	685
Paspaleae	C4	Paspalinae	Paspalum		Paspalum virletii	22.72	27.72		8.27	22.58		0.3	0.63		perennial	35
Paspaleae	C4	Paspalinae	Paspalum	*	Paspalum wettsteinii	25.22	27.85		18.67	23.5		0.55	1.08			10
Paspaleae	C4	Paspalinae	Paspalum		Paspalum wrightii	25.1	28.65		13.5	26.97		0.57	0.89		perennial	51
Paspaleae	C4	Paspalinae	Paspalum	*	Reimarochloa acuta	24.35	29.53		15.15	26.97		0.67	1.76		perennial	50
Paspaleae	C4	Paspalinae	Paspalum	*	Spheneria kegelii	26.95	28.12		25.72	26.98		1.07	1.44		perennial	5
Paspaleae	C4	Paspalinae	Paspalum	*	Thrasyopsis juergensii
Paspaleae	C3	Paspalinae	Renvoizea	*	Renvoizea acicularifolia	19.1	20.25		16.35	17.4		0.61	0.71		perennial	8
Paspaleae	C3	Paspalinae	Renvoizea		Renvoizea durifolia	20.77	25.25		17.9	22.48		0.42	0.58		perennial	4
Paspaleae	C3	Paspalinae	Renvoizea	*	Renvoizea lagostachya	20.72	23.35		17.82	19.6		0.4	0.54		perennial	6
Paspaleae	C3	Paspalinae	Renvoizea	*	Renvoizea marauense	25.23	26		22.27	23.27		1.12	1.82		perennial	7
Paspaleae	C3	Paspalinae	Renvoizea	*	Renvoizea restingae
Paspaleae	C3	Paspalinae	Renvoizea	*	Renvoizea sacciolepoides	25.33	25.92		22.23	23.27		1.04	1.8		perennial	6
Paspaleae	C3	Paspalinae	Renvoizea	*	Renvoizea trinii	19.1	23.28		16.35	20.05		0.41	0.71		perennial	7
Paspaleae	C3	Paspalinae	Renvoizea	*	Renvoizea vaginiviscosa
Paspaleae	C3	Paspalinae		*	Echinolaena inflexa	20.07	28.53		16.4	26.73		0.53	2.19		perennial	223
Paspaleae	C3	Paspalinae		*	Echinolaena minarum	15.07	24.45		7.92	21.73		0.26	1.32		perennial	35
Paspaleae	C3	Paspalinae		*	Echinolaena standleyi	19.27	25.77		16.32	21.12		0.59	2.03		perennial	15
Paspaleae	C3	Paspalinae		*	Gerritea pseudopetiolata	21	21		18.9	18.9		0.88	0.88		Perennial	1
Paspaleae	C3	Paspalinae			Ichnanthus annuus	23.28	27.97		21.72	26.17		0.53	1.1		annual	8
Paspaleae	C3	Paspalinae			Ichnanthus bambusiflorus	21.08	25.48		17.87	22.75		0.45	1.24		perennial	8
Paspaleae	C3	Paspalinae			Ichnanthus breviscrobs	22.4	27.7		20.28	26.68		0.79	2.17		perennial	52
Paspaleae	C3	Paspalinae			Ichnanthus calvescens	20.83	28.72		18.15	26.62		0.62	1.99		perennial	65
Paspaleae	C3	Paspalinae			Ichnanthus dasycoleus	18.9	27.27		17.38	25.82		0.54	1.8		annual	9
Paspaleae	C3	Paspalinae			Ichnanthus ephemeroblephar..	16.47	28.8		15.6	26.43		1.32	2.9		perennial	18
Paspaleae	C3	Paspalinae			Ichnanthus inconstans	21.08	26.98		16.17	23.67		0.61	1.82		perennial	75
Paspaleae	C3	Paspalinae			Ichnanthus lanceolatus	26.77	28.12		21.52	23.47		0.59	1.71		perennial	73
Paspaleae	C3	Paspalinae			Ichnanthus leiocarpus	17.98	25.93		17.03	23.27		0.44	1.83		perennial	8
Paspaleae	C3	Paspalinae			Ichnanthus minarum	15.83	23.83		12.83	18.95		0.49	0.79			10
Paspaleae	C3	Paspalinae			Ichnanthus nemoralis	21.02	27.9		18.9	26.22		0.4	2.58		perennial	84
Paspaleae	C3	Paspalinae		*	Ichnanthus nemorosus	14.93	27.13		11.82	25.18		0.76	2.67		annual	259
Paspaleae	C3	Paspalinae		*	Ichnanthus pallens	19.4	27.58		15.62	25.85		0.76	2.9		Perennial	760
Paspaleae	C3	Paspalinae		*	Ichnanthus panicoides	23.65	27.63		22.58	26.28		0.96	2.13		Perennial	107
Paspaleae	C3	Paspalinae			Ichnanthus procurrens	22.15	27.08		16.15	23.8		0.63	1.3		annual	66
Paspaleae	C3	Paspalinae			Ichnanthus riedelii	25.4	26.2		22.18	23.32		0.75	1.66		perennial	24
Paspaleae	C3	Paspalinae			Ichnanthus ruprechtii	20.13	26.17		11.9	24.25		0.71	1.29		perennial	27
Paspaleae	C3	Paspalinae			Ichnanthus tenuis	18.02	27.6		14.72	26.07		0.61	2.74		annual	290
Paspaleae	C3	Paspalinae		*	Ichnanthus vicinus	20.37	27.83		11.85	19.98		1.29	3.39		perennial	178
Paspaleae	C3	Paspalinae		*	Panicum venezuelae	22.7	26.75		19.75	23.98		0.39	1.13		perennial	25
Paspaleae	C3	Paspalinae	Streptostachys+Axonopus	*	Streptostachys asperifolia	22.25	27.93		18.4	26.32		0.49	2.12		perennial	42
Paspaleae	C4			*	Reynaudia filiformis	27.2	27.7		21.8	22.5		0.89	0.95		Perennial	2
Andropogoneae	C4	Andropogoninae			Andropogon abyssinicus	14.2	22.6		9.08333	19.35		0.3324	2.2033			54
Andropogoneae	C4	Andropogoninae		*	Andropogon aequatoriensis	10.8	27.8		11.8333	25.5167		0.5374	1.6234			40
Andropogoneae	C4	Andropogoninae			Andropogon africanus	21.9	30.6		19.4333	26.1		0.4883	1.2124			61
Andropogoneae	C4	Andropogoninae			Andropogon amethystinus	11.3	25.5		2.86667	21.6167		0.4596	1.7106			71
Andropogoneae	C4	Andropogoninae			Andropogon angustatus	20.7	30.2		17.5	26.75		0.4311	1.6403			132
Andropogoneae	C4	Andropogoninae			Andropogon appendiculatus	13.9	22.5		3.93333	14.7167		0.3635	0.9066			429
Andropogoneae	C4	Andropogoninae			Andropogon auriculatus	23.9	28.5		21.5667	25.0333		0.4782	2.31			49
Andropogoneae	C4	Andropogoninae			Andropogon bicornis	19.1	27.9		15.5667	26.2333		0.6326	2.5827			872
Andropogoneae	C4	Andropogoninae			Andropogon canaliculatus	19.6	30.9		17.7	26.2		0.461	0.9582			101
Andropogoneae	C4	Andropogoninae			Andropogon carinatus	21.7	29.3		18.9833	26.8167		0.6679	1.4218			23
Andropogoneae	C4	Andropogoninae			Andropogon curvifolius	29.7	31.8		24.2333	25.9167		0.4431	0.7076			18
Andropogoneae	C4	Andropogoninae			Andropogon chinensis	20.3	30.8		11.8667	25.8167		0.2284	0.9582			309
Andropogoneae	C4	Andropogoninae			Andropogon diuturnus	17.9	28.2		16.95	26.6833		0.9835	2.2713			9
Andropogoneae	C4	Andropogoninae			Andropogon durifolius	19.5	25.6		15.9167	23.6		0.5063	1.0859			14
Andropogoneae	C4	Andropogoninae			Andropogon eucomus	17.3	26		9.2	19.8667		0.2482	1.1019			511
Andropogoneae	C4	Andropogoninae			Andropogon fastigiatus	21.5	31.5		14.3	26.35		0.3368	1.2436			606
Andropogoneae	C4	Andropogoninae			Andropogon festuciformis	21.1	28.1		14.4667	24.3		0.6	1.2777			36
Andropogoneae	C4	Andropogoninae			Andropogon gabonensis	21.5	27.6		18.3	24.85		0.4445	1.823			45
Andropogoneae	C4	Andropogoninae		*	Andropogon gayanus	23.4	32		15.9667	26.2167		0.2125	0.8762			1323
Andropogoneae	C4	Andropogoninae		*	Andropogon gerardii	17.5	26		-11.1333	16.9833		0.3361	1.2634			835
Andropogoneae	C4	Andropogoninae			Andropogon glaucescens	12.4	22.9		10.5167	20.0833		0.5857	0.9072			26
Andropogoneae	C4	Andropogoninae			Andropogon glomeratus	17.3	29.3		2.43333	24.6167		0.1613	1.9956			773
Andropogoneae	C4	Andropogoninae			Andropogon gracilis	24.9	28.3		20.75	23.3167		0.5537	1.3091			13
Andropogoneae	C4	Andropogoninae			Andropogon gyrans	23	27.7		0.116667	20.5333		0.7678	1.213			69
Andropogoneae	C4	Andropogoninae			Andropogon hallii	18.2	26		-14.2667	3.18333		0.1836	0.7335			138
Andropogoneae	C4	Andropogoninae			Andropogon hypogynus	25.5	29.5		16.05	26.6		0.6523	1.7713			36
Andropogoneae	C4	Andropogoninae			Andropogon indetonsus	19.7	29.2		18.0667	26.8833		0.9835	2.0489			10
Andropogoneae	C4	Andropogoninae			Andropogon lacunosus	16.2	22.5		8.2	14.55		0.4558	0.9905			29
Andropogoneae	C4	Andropogoninae			Andropogon lateralis	20.1	27.4		11.8667	23.6667		0.5054	1.1197			239
Andropogoneae	C4	Andropogoninae			Andropogon leucostachyus	18.5	28.7		15.6	26.65		0.5973	2.2321			444
Andropogoneae	C4	Andropogoninae			Andropogon liebmanni	16	27.3		10.8	20.9833		0.482	1.3955			39
Andropogoneae	C4	Andropogoninae			Andropogon macrophyllus	23.6	29.1		20.5	25.5667		0.581	1.1746			33
Andropogoneae	C4	Andropogoninae			Andropogon mannii	15.4	24.2		8.2	22.3333		0.4558	1.4328			44
Andropogoneae	C4	Andropogoninae			Andropogon munroi	12.3	23.9		-2.93333	13.35		0.4045	1.9776			30
Andropogoneae	C4	Andropogoninae			Andropogon perligulatus	20.2	30.8		13.6333	26.2333		0.4541	0.9023			87
Andropogoneae	C4	Andropogoninae			Andropogon pinguipes	27.4	31.3		22.8	25.7		0.2885	0.5637			14
Andropogoneae	C4	Andropogoninae			Andropogon pringlei	15.2	22.1		7.91667	16.25		0.3972	0.7563			20
Andropogoneae	C4	Andropogoninae			Andropogon pseudapricus	28.9	31.5		24.2333	26.4		0.3145	0.6084			544
Andropogoneae	C4	Andropogoninae			Andropogon schirensis	16.2	30.2		8.2	25.9167		0.2986	1.2052			819
Andropogoneae	C4	Andropogoninae			Andropogon selloanus	20.4	28.7		12.4167	26.4167		0.5054	1.7983			282
Andropogoneae	C4	Andropogoninae			Andropogon tectorum	23.3	31.2		21.1167	26.0833		0.4194	1.1708			172
Andropogoneae	C4	Andropogoninae			Andropogon tenuiberbis	18.7	27.4		14.9	24.9		0.6002	1.0199			21
Andropogoneae	C4	Andropogoninae			Andropogon ternarius	23.6	27.4		0.966667	13.15		0.7382	1.1531			103
Andropogoneae	C4	Andropogoninae			Andropogon ternatus	18.1	29.4		9.7	26.7833		0.4661	1.3747			70
Andropogoneae	C4	Andropogoninae			Andropogon virgatus	21.4	28.8		16.05	26.4333		0.6247	2.0837			287
Andropogoneae	C4	Andropogoninae			Andropogon ascinodis	28.2	30.9		24.5833	26.1667		0.4947	0.7495			102
Andropogoneae	C4	Andropogoninae			Andropogon distachyos	15.8	27		3.05	14.2333		0.2832	1.135			451
Andropogoneae	C4	Andropogoninae			Cymbopogon ambiguus	23.3	31.3		8.98333	20.5333		0.1269	0.43			1871
Andropogoneae	C4	Andropogoninae			Cymbopogon bombycinus	26.8	31.3		16.8	24.8333		0.2252	0.9214			778
Andropogoneae	C4	Andropogoninae			Cymbopogon caesius	18.8	26.2		8.41667	21.2333		0.2165	0.8543			616
Andropogoneae	C4	Andropogoninae			Cymbopogon commutatus	15.9	27.6		-4.53333	21.5833		0.033	0.8406			36
Andropogoneae	C4	Andropogoninae			Cymbopogon densiflorus	20.3	27.4		13.9667	24.5667		0.3946	1.1413			26
Andropogoneae	C4	Andropogoninae			Cymbopogon dependens	27.3	32		11.55	24.1		0.144	0.7704			63
Andropogoneae	C4	Andropogoninae			Cymbopogon dieterlenii	13.9	22.8		3.93333	13.5833		0.1721	0.7794			78
Andropogoneae	C4	Andropogoninae		*	Cymbopogon flexuosus	19.5	26.8		-3.01667	26.2833		1.2667	2.3043			7
Andropogoneae	C4	Andropogoninae			Cymbopogon giganteus	24.7	31.6		19.6167	26.2833		0.3145	0.7742			159
Andropogoneae	C4	Andropogoninae			Cymbopogon globosus	24.8	27.7		22.5833	25.7333		0.657	2.6554			73
Andropogoneae	C4	Andropogoninae			Cymbopogon goeringii	21.8	27.8		2.23333	18.6167		1.2551	2.6125			172
Andropogoneae	C4	Andropogoninae		*	Cymbopogon jwarancusa	13.1	30		-8.91667	8.23333		0.0991	0.8824			50
Andropogoneae	C4	Andropogoninae			Cymbopogon marginatus	16.7	22.6		8.05	13.7333		0.1795	0.8103			234
Andropogoneae	C4	Andropogoninae			Cymbopogon martini	15.4	32.2		-5.25	25.1333		0.3785	2.3079			18
Andropogoneae	C4	Andropogoninae			Cymbopogon nardus	15.8	25.4		6.4	19.2667		0.3135	1.078			479
Andropogoneae	C4	Andropogoninae			Cymbopogon obtectus	20.4	30.8		8.43333	18.9167		0.1286	0.5904			887
Andropogoneae	C4	Andropogoninae		*	Cymbopogon pospischilii	17.3	25.4		2.78333	17.2833		0.1898	0.6491			641
Andropogoneae	C4	Andropogoninae			Cymbopogon procerus	28.6	31.6		18.4333	25.1167		0.2028	0.9634			552
Andropogoneae	C4	Andropogoninae			Cymbopogon queenslandicus	22.9	27.7		12.6833	24.7333		0.4044	1.4528			29
Andropogoneae	C4	Andropogoninae			Cymbopogon refractus	19.2	24.8		7.13333	13.8833		0.4331	1.1522			9247
Andropogoneae	C4	Andropogoninae			Cymbopogon schoenanthus	28.1	34.5		11.1167	26.0333		0.0294	0.6444			234
Andropogoneae	C4	Andropogoninae			Cymbopogon tortilis	16.2	27.8		8.7	19.5		1.3238	3.5044			119
Andropogoneae	C4	Andropogoninae		*	Diheteropogon amplectens	18.5	30.8		9.3	25.8		0.2964	0.9742			455
Andropogoneae	C4	Andropogoninae			Schizachyrium brevifolium	19.4	31.2		5.2	26.1		0.4007	1.986			578
Andropogoneae	C4	Andropogoninae			Schizachyrium cirratum	16.6	27.7		3.7	17.1		0.2199	0.7095			313
Andropogoneae	C4	Andropogoninae			Schizachyrium condensatum	17.1	27.3		10.7	23.7		0.3768	1.7537			820
Andropogoneae	C4	Andropogoninae			Schizachyrium crinizonatum	28.6	31.1		20.6	25		0.3406	0.7834			166
Andropogoneae	C4	Andropogoninae			Schizachyrium dolosum	28.5	30		20.6	25.1		0.3566	0.7676			9
Andropogoneae	C4	Andropogoninae			Schizachyrium exile	24.6	33.1		16	26.4		0.1618	0.672			342
Andropogoneae	C4	Andropogoninae			Schizachyrium fragile	28.3	31.1		18.6	24.9		0.2621	0.9178			3079
Andropogoneae	C4	Andropogoninae			Schizachyrium glaziovii	19.9	25.5		10.7	16.7		0.4265	1.1285			9
Andropogoneae	C4	Andropogoninae			Schizachyrium jeffreysii	19.8	26.1		10.1	18.5		0.24	0.561			105
Andropogoneae	C4	Andropogoninae			Schizachyrium maclaudii	24.5	27		22.7	25.6		0.9518	1.9612			31
Andropogoneae	C4	Andropogoninae			Schizachyrium malacostachyum	18.3	28.1		14.1	24.9		0.2978	1.127			45
Andropogoneae	C4	Andropogoninae			Schizachyrium mexicanum	17.6	27.2		11.2	20.3		0.2729	0.6422			27
Andropogoneae	C4	Andropogoninae			Schizachyrium nodulosum	28.4	31.7		23.9	26.4		0.2588	0.6249			116
Andropogoneae	C4	Andropogoninae			Schizachyrium occultum	23.3	30.6		16.3	22.9		0.515	1.4528			15
Andropogoneae	C4	Andropogoninae			Schizachyrium pachyarthron	28.3	30.8		21.7	24.8		0.4328	0.9222			484
Andropogoneae	C4	Andropogoninae			Schizachyrium perplexum	24.6	31.1		16.7	25		0.22	0.9063			17
Andropogoneae	C4	Andropogoninae			Schizachyrium platyphyllum	24	31.4		20.4	26		0.384	1.5915			110
Andropogoneae	C4	Andropogoninae			Schizachyrium pseudeulalia	25.1	31		16.3	25.3		0.1882	1.2225			255
Andropogoneae	C4	Andropogoninae			Schizachyrium pulchellum	26.4	27.9		22.2	25.3		0.5745	2.7396			44
Andropogoneae	C4	Andropogoninae			Schizachyrium ruderale	24.4	30.6		21.2	26.1		0.4844	0.9925			65
Andropogoneae	C4	Andropogoninae			Schizachyrium rupestre	24.8	32.7		18.8	26.1		0.1537	0.8595			28
Andropogoneae	C4	Andropogoninae			Schizachyrium salzmannii	20.7	27.2		10.4	21		0.3886	1.2669			84
Andropogoneae	C4	Andropogoninae			Schizachyrium sanguineum	15.9	29.8		7.6	25.7		0.272	1.5453			1487
Andropogoneae	C4	Andropogoninae			Schizachyrium scabriflorum	22	27		15.7	20.8		0.6215	1.0975			10
Andropogoneae	C4	Andropogoninae			Schizachyrium scintillans	21	31.9		19.3	26		0.484	1.9414			8
Andropogoneae	C4	Andropogoninae		*	Schizachyrium scoparium	16.8	26.8					0.2009	1.2821			1071
Andropogoneae	C4	Andropogoninae			Schizachyrium schweinfurthii	26.8	31.2		23.1	26.4		0.4491	0.7989			84
Andropogoneae	C4	Andropogoninae			Schizachyrium semitectum	22.5	28.8		12.6	24.3		0.2628	0.5366			26
Andropogoneae	C4	Andropogoninae			Schizachyrium spicatum	19.4	27.5		7.6	17.6		0.2171	1.1007			106
Andropogoneae	C4	Andropogoninae			Schizachyrium tenerum	14.9	27		8.4	23.4		0.3068	1.714			326
Andropogoneae	C4	Andropogoninae			Schizachyrium thollonii	20.2	27.1		13.8	24.8		0.561	1.63			37
Andropogoneae	C4	Andropogoninae			Schizachyrium urceolatum	29.1	31.8		24.7	26.1		0.3481	0.6923			36
Andropogoneae	C4	Anthistiriinae			Anadelphia afzeliana	25.7	31.4		23.3	26.1		0.484	1.823			87
Andropogoneae	C4	Anthistiriinae			Anadelphia leptocoma	26.6	29.7		23.5	25.9		0.5506	2.6447			46
Andropogoneae	C4	Anthistiriinae		*	Heteropogon contortus	19.4	31.4		8.2	24.8		0.188	0.9061			5560
Andropogoneae	C4	Anthistiriinae			Hyparrhenia anamesa	16.9	24.3		7.78333	16.45		0.3177	0.9905			215
Andropogoneae	C4	Anthistiriinae			Hyparrhenia barteri	23	31.1		19.1667	25.6833		0.422	0.8976			59
Andropogoneae	C4	Anthistiriinae			Hyparrhenia bracteata	18.5	28.6		14.0833	25.5		0.4907	1.8051			127
Andropogoneae	C4	Anthistiriinae			Hyparrhenia collina	17.7	25.2		12.1167	21.8333		0.4559	1.1019			36
Andropogoneae	C4	Anthistiriinae			Hyparrhenia cyanescens	23.1	30.8		20.8833	26.0167		0.4997	0.984			40
Andropogoneae	C4	Anthistiriinae			Hyparrhenia cymbaria	17.3	24.7		10.3833	21.1833		0.4763	1.1989			272
Andropogoneae	C4	Anthistiriinae			Hyparrhenia dichroa	19.2	26		12.35	19.5		0.2845	0.9829			74
Andropogoneae	C4	Anthistiriinae			Hyparrhenia diplandra	19.2	28.8		15.65	25.2833		0.5506	1.5328			280
Andropogoneae	C4	Anthistiriinae			Hyparrhenia dregeana	14.7	22.5		7.06667	14.3167		0.3858	0.9875			216
Andropogoneae	C4	Anthistiriinae			Hyparrhenia exarmata	27.7	31.5		24.1833	26.3167		0.3976	0.6874			8
Andropogoneae	C4	Anthistiriinae			Hyparrhenia familiaris	19.6	27.1		18.4333	24.7667		0.6106	1.1228			71
Andropogoneae	C4	Anthistiriinae			Hyparrhenia filipendula	18.3	28.1		11.5667	24.1833		0.3564	1.1911			677
Andropogoneae	C4	Anthistiriinae			Hyparrhenia gazensis	18.5	24.9		12.35	19.5167		0.3834	1.078			54
Andropogoneae	C4	Anthistiriinae			Hyparrhenia glabriuscula	21.1	31.5		20.0167	26.5667		0.4073	0.8584			40
Andropogoneae	C4	Anthistiriinae		*	Hyparrhenia hirta	19.4	26		6.48333	14.2333		0.2392	0.7779			7129
Andropogoneae	C4	Anthistiriinae			Hyparrhenia involucrata	28	31.5		23.8667	26.3667		0.4226	0.667			139
Andropogoneae	C4	Anthistiriinae			Hyparrhenia newtonii	17.5	25		11.45	23.6333		0.4653	1.2596			111
Andropogoneae	C4	Anthistiriinae			Hyparrhenia nyassae	19.1	29.9		12.55	25.55		0.4138	0.9914			129
Andropogoneae	C4	Anthistiriinae			Hyparrhenia quarrei	17.1	30.5		8.38333	25.2833		0.3928	0.885			53
Andropogoneae	C4	Anthistiriinae			Hyparrhenia rudis	18.4	30.4		10.85	25.3		0.2844	0.7773			30
Andropogoneae	C4	Anthistiriinae			Hyparrhenia rufa	19.8	30.5		14.1833	25.9667		0.4119	2.0822			1420
Andropogoneae	C4	Anthistiriinae			Hyparrhenia variabilis	17.5	26.5		12.6667	20.95		0.3923	1.0085			97
Andropogoneae	C4	Anthistiriinae			Hyparrhenia pilgeriana	17.6	25.4		9.31667	21.5167		0.5291	1.4662			37
Andropogoneae	C4	Anthistiriinae			Iseilema calvum	27.3	31.2		16.5	20.9		0.1714	0.3275			37
Andropogoneae	C4	Anthistiriinae			Iseilema ciliatum	28.9	31.3		17.7	22.5		0.2287	0.4329			58
Andropogoneae	C4	Anthistiriinae			Iseilema convexum	25.6	31.2		13.8	20.1		0.1849	0.3127			20
Andropogoneae	C4	Anthistiriinae			Iseilema dolichotrichum	27.8	31.9		12.4	20.6		0.1006	0.2177			116
Andropogoneae	C4	Anthistiriinae			Iseilema eremaeum	28.1	31.8		12.6	19.5		0.0737	0.1809			127
Andropogoneae	C4	Anthistiriinae			Iseilema fragile	27.4	32		16.2	24.2		0.1817	0.4883			294
Andropogoneae	C4	Anthistiriinae			Iseilema holmesii	28.9	30.2		21.8	23.9		0.4712	0.857			31
Andropogoneae	C4	Anthistiriinae			Iseilema macratherum	29	31.5		16.2	23.3		0.1702	0.4781			235
Andropogoneae	C4	Anthistiriinae			Iseilema membranaceum	24.8	31.1		10.4	20.4		0.0805	0.41			577
Andropogoneae	C4	Anthistiriinae			Iseilema trichopus	30.3	32.1		18.9	24.3		0.1871	0.3708			18
Andropogoneae	C4	Anthistiriinae			Iseilema vaginiflorum	27.1	31.8		12.4	23.4		0.1086	0.4242			1039
Andropogoneae	C4	Anthistiriinae			Iseilema windersii	30.1	31.1		17.8	21.2		0.1735	0.3539			111
Andropogoneae	C4	Coicinae		*	Coix aquatica	18.5	27.6		10.5	26.9		0.9214	2.266			24
Andropogoneae	C4	Coicinae		*	Coix lacryma-jobi	19.2	27.7		4.9	25.7		0.6581	3.0583			310
Andropogoneae	C4	Dimeriinae			Dimeria acinaciformis	27.1	30.3		22.7	25.2		0.699	1.1802			62
Andropogoneae	C4	Dimeriinae			Dimeria chloridiformis	15.8	30.7		14.4	25.3		0.51	2.435			56
Andropogoneae	C4	Dimeriinae			Dimeria dipteros	14	26.9		12.4	26.2		1.1144	4.0363			46
Andropogoneae	C4	Dimeriinae			Dimeria ornithopoda	22	31		3	26.3		0.3993	2.2325			318
Andropogoneae	C4	Germainiinae			Trachypogon chevalieri	21.7	29.3		19.4	25.5		0.5969	1.2707			24
Andropogoneae	C4	Germainiinae			Trachypogon macroglossus	16.7	23.1		14	20.5		0.3875	1.2139			22
Andropogoneae	C4	Germainiinae			Trachypogon vestitus	19.1	29.6		15.4	26.9		0.5561	2.1529			19
Andropogoneae	C4	Germainiinae			Trachypogon spicatus	16.5	28.1		7.1	25.5		0.2902	1.7564			1660
Andropogoneae	C4	Ischaeminae		*	Apluda mutica	18.4	30		7.1	25.8		0.5766	2.878			275
Andropogoneae	C4	Ischaeminae			Ischaemum afrum	20.1	27.9		11.7	22.1		0.2416	1.0471			217
Andropogoneae	C4	Ischaeminae			Ischaemum amethystimum	24.8	30.6		22.9	26		0.5164	0.7272			35
Andropogoneae	C4	Ischaeminae			Ischaemum anthephoroides	22.3	26.2		0.1	8.5		1.4145	3.1822			48
Andropogoneae	C4	Ischaeminae			Ischaemum aristatum	24.3	27.8		5.1	21		1.3222	3.0458			167
Andropogoneae	C4	Ischaeminae			Ischaemum australe	22.3	31.6		13	25.1		0.374	1.4104			705
Andropogoneae	C4	Ischaeminae			Ischaemum barbatum	18.2	28.7		12.7	26.2		0.794	2.6738			182
Andropogoneae	C4	Ischaeminae			Ischaemum decumbens	28.3	30.7		22.3	25.2		0.4913	1.0725			212
Andropogoneae	C4	Ischaeminae			Ischaemum fragile	24.7	30.5		16.9	26		0.5336	1.9816			182
Andropogoneae	C4	Ischaeminae			Ischaemum guianense	22.1	27.2		21.2	25.9		0.9518	2.2869			65
Andropogoneae	C4	Ischaeminae			Ischaemum latifolium	15.9	27.7		14	25.4		0.6288	2.955			209
Andropogoneae	C4	Ischaeminae			Ischaemum muticum	24.4	28.3		17.8	26.5		1.0613	2.8809			146
Andropogoneae	C4	Ischaeminae			Ischaemum polystachyum	16.1	27.3		9.9	25.6		0.4124	2.4326			389
Andropogoneae	C4	Ischaeminae			Ischaemum rugosum	23.5	30.3		13.7	26.2		0.4771	2.4112			363
Andropogoneae	C4	Ischaeminae			Ischaemum ciliare	21.6	27.8		11.8	17.9		1.1751	3.2612			38
Andropogoneae	C4	Ischaeminae		*	Sehima nervosum	28.5	31.6		19.6	24.5		0.25	0.91			2233
Andropogoneae	C4	Rottboelliinae			Elionurus barbiculmis	18	26		6.48333	16.1833		0.2431	0.5722			179
Andropogoneae	C4	Rottboelliinae			Elionurus bilinguis	23	26.7		20.25	24.3667		0.8298	1.0036			12
Andropogoneae	C4	Rottboelliinae			Elionurus ciliaris	20.6	30.6		15.6167	26.0667		0.4806	1.1335			83
Andropogoneae	C4	Rottboelliinae			Elionurus citreus	23.6	29.9		15.3667	25.3667		0.3811	1.863			109
Andropogoneae	C4	Rottboelliinae			Elionurus elegans	28.5	32.7		22.2667	26.1667		0.1485	0.6812			92
Andropogoneae	C4	Rottboelliinae			Elionurus hirtifolius	23.7	30.1		21.5667	25.6833		0.5251	0.968			22
Andropogoneae	C4	Rottboelliinae		*	Elionurus muticus	16.6	27.3		6.2	21.1167		0.2804	1.0489			1068
Andropogoneae	C4	Rottboelliinae			Elionurus planifolius	23.1	29.3		20.6333	26.8167		0.7754	2.1892			17
Andropogoneae	C4	Rottboelliinae			Elionurus tripsacoides	16.4	28.6		6.88333	21.7667		0.2472	1.3497			183
Andropogoneae	C4	Rottboelliinae			Elionurus tristis	16.6	21.1		9.41667	15.3333		0.8781	1.1822			14
Andropogoneae	C4	Rottboelliinae		*	Hemarthria altissima	18.6	28.5		8.56667	22.55		0.2408	1.103			482
Andropogoneae	C4	Rottboelliinae		*	Hemarthria compressa	24.5	28.1		7.86667	20.9667		0.6936	3.2077			83
Andropogoneae	C4	Rottboelliinae			Hemarthria natans	17.4	26.6		13.7333	24.6667		0.358	1.1662			25
Andropogoneae	C4	Rottboelliinae			Hemarthria sibirica	21.8	27.7		-1.23333	18.0167		1.1721	2.1923			207
Andropogoneae	C4	Rottboelliinae			Hemarthria uncinata	16.2	23.8		4.58333	15.2333		0.5385	1.3953			979
Andropogoneae	C4	Rottboelliinae		*	Heteropholis sulcata											1
Andropogoneae	C4	Rottboelliinae		*	Mnesithea afraurit	17.5	30.9		15.6	25.5		0.4649	1.1823			31
Andropogoneae	C4	Rottboelliinae		*	Mnesithea selloana	22.9	25.8		11.9	16.5		0.67	1.1			57
Andropogoneae	C4	Rottboelliinae		*	Oxyrhachis gracillima	22.1	22.1		16.8	17		0.7658	1.0392			3
Andropogoneae	C4	Rottboelliinae		*	Phacelurus huillensis	18.5	26.6		13.6	24.8		0.605	0.9258			6
Andropogoneae	C4	Rottboelliinae		*	Rhytachne rottboellioides	17.5	30.7		13	25.6		0.4763	1.6617			171
Andropogoneae	C4	Rottboelliinae			Rhytachne subgibbosa	21.1	28.3		17.1	26.3		0.4939	1.1221			21
Andropogoneae	C4	Rottboelliinae			Rhytachne triaristata	25.5	31.6		21.6	26.3		0.3145	0.7989			133
Andropogoneae	C4	Rottboelliinae		*	Urelytrum digitatum	20.5	27.7		18.8	23.2		0.6587	1.2953			36
Andropogoneae	C4	Saccharinae			Eulalia annua	28.3	30.3		21.6	25.2		0.4712	0.9745			107
Andropogoneae	C4	Saccharinae			Eulalia aurea	22.2	31.3		8.6	22.7		0.1233	0.5467			2499
Andropogoneae	C4	Saccharinae			Eulalia leptostachys	13.5	27.3		10.3	25.4		1.1848	2.9875			98
Andropogoneae	C4	Saccharinae			Eulalia mackinlayi	28.2	30.1		22.1	24.9		0.581	1.0991			651
Andropogoneae	C4	Saccharinae			Eulalia trispicata	14.8	27.6		12	26.4		0.9138	2.7599			113
Andropogoneae	C4	Saccharinae			Eulalia villosa	16.7	25		8.4	18.6		0.4771	1.1823			236
Andropogoneae	C4	Saccharinae			Eulalia contorta	17.7	25.2		21.7	25		0.4222	1.0819			821
Andropogoneae	C4	Saccharinae			Eulalia irritans	26.7	30.2		22.2	25.2		0.5656	1.319			540
Andropogoneae	C4	Saccharinae		*	Imperata cylindrica	18.7	27.5		6.7	20.7		0.4518	1.4954			766
Andropogoneae	C4	Saccharinae			Microstegium ciliatum	19.4	28		8.71667	22.4333		1.2362	3.1922			55
Andropogoneae	C4	Saccharinae			Microstegium japonicum	19.3	25.1		-2.06667	6.45		1.2339	2.3155			300
Andropogoneae	C4	Saccharinae		*	Microstegium nudum	16.1	25.1		1.71667	16.5833		0.6369	2.743			115
Andropogoneae	C4	Saccharinae			Microstegium spectabile	9.8	26.5		9.85	25.7667		1.4816	4.715			23
Andropogoneae	C4	Saccharinae		*	Microstegium vimineum	19.4	25.7		-3.23333	9.58333		0.9504	2.1105			411
Andropogoneae	C4	Saccharinae			Microstegium fasciculatum	18.1	29		5.4	23.2		0.321	1.6788			16
Andropogoneae	C4	Saccharinae			Miscanthus floridulus	12.1	27.1		7.73333	21.35		1.3394	3.3656			484
Andropogoneae	C4	Saccharinae			Miscanthus junceus	19.1	25.9		10.5	17.3667		0.2455	0.9905			158
Andropogoneae	C4	Saccharinae			Miscanthus nepalensis	16.1	22.7		3.83333	11.7		1.0094	2.1597			46
Andropogoneae	C4	Saccharinae			Miscanthus nudipes	14.5	15.7		0.283333	2.31667		0.8173	1.0917			9
Andropogoneae	C4	Saccharinae			Miscanthus oligostachyus	18.7	24.2		-1.61667	8.1		0.7805	1.9957			16
Andropogoneae	C4	Saccharinae			Miscanthus sinensis	13	27.3		0.783333	15.0833		0.88	4.1291			667
Andropogoneae	C4	Saccharinae			Miscanthus sacchariflorus	17.2	26		0.4	6.68333		0.9182	1.8824			164
Andropogoneae	C4	Saccharinae		*	Pogonatherum crinitum	16.1	27.9		4.9	25.9		0.8638	3.1811			220
Andropogoneae	C4	Saccharinae		*	Pogonatherum paniceum	17.7	32.1		-4.5	24		0.282	2.3829			42
Andropogoneae	C4	Saccharinae			Saccharum angustifolium	21.1	33.8		15.4833	25.4833		0.055	1.1704			17
Andropogoneae	C4	Saccharinae			Saccharum asperum	16.2	22.5		12.0333	20.6167		0.6105	1.6168			9
Andropogoneae	C4	Saccharinae			Saccharum filifolium	6	25.8		-19.2167	2.33333		0.1042	0.8406			17
Andropogoneae	C4	Saccharinae			Saccharum ravennae	15.8	31.1		-8.3	15.3333		0.0655	0.8839			162
Andropogoneae	C4	Saccharinae			Saccharum spontaneum	20.1	31		3.55	25.9167		0.1673	2.5823			288
Andropogoneae	C4	Saccharinae			Saccharum villosum	21.3	27.1		12.55	22.3667		0.6231	1.1592			111
Andropogoneae	C4	Saccharinae			Spodiopogon cotulifer	22.3	25.9		1.7	11.5		1.1896	2.2871			383
Andropogoneae	C4	Saccharinae			Spodiopogon depauperatus	22.4	24.9		0.3	3.9		1.5067	2.5255			9
Andropogoneae	C4	Saccharinae			Spodiopogon sibiricus	21.6	24.8		0.6	5.3		1.152	1.9876			173
Andropogoneae	C4	Sorghinae			Bothriochloa alta	19.3	27.7		8.5	22.7167		0.2543	1.0358			70
Andropogoneae	C4	Sorghinae			Bothriochloa barbinodis	16.5	29.3		4.16667	17.3333		0.1516	0.7103			977
Andropogoneae	C4	Sorghinae			Bothriochloa biloba	21.5	25.4		8.03333	11.45		0.4062	0.5836			897
Andropogoneae	C4	Sorghinae		*	Bothriochloa bladhii	20.3	31.4		5	25.2167		0.2428	1.7811			1353
Andropogoneae	C4	Sorghinae			Bothriochloa decipiens	20.9	26.2		7.75	13.2833		0.3553	0.7655			2637
Andropogoneae	C4	Sorghinae			Bothriochloa edwardsiana	19.5	26		7.48333	14.7		0.2754	0.8444			45
Andropogoneae	C4	Sorghinae			Bothriochloa erianthoides	22.2	27.7		9.75	16.6667		0.3292	0.5241			37
Andropogoneae	C4	Sorghinae			Bothriochloa eurylemma	24.4	33.8		12.65	18.1167		0.055	0.8162			7
Andropogoneae	C4	Sorghinae			Bothriochloa ewartiana	26.3	31.3		11.4	22.0833		0.1309	0.4307			462
Andropogoneae	C4	Sorghinae			Bothriochloa exaristata	22.7	27.4		10.7167	17.5833		0.3952	1.0619			25
Andropogoneae	C4	Sorghinae			Bothriochloa hirtifolia	17.7	26.7		11.2333	23.0833		0.2844	0.8966			67
Andropogoneae	C4	Sorghinae			Bothriochloa insculpta	18.5	26.1		11.3	21.2333		0.2626	1.1009			475
Andropogoneae	C4	Sorghinae		*	Bothriochloa ischaemum	15.1	27.6		-3.01667	13.3833		0.3087	1.5			2552
Andropogoneae	C4	Sorghinae			Bothriochloa laguroides	17.1	27.4		-0.95	17.4167		0.2074	1.0434			635
Andropogoneae	C4	Sorghinae			Bothriochloa longipaniculata	18.5	28.7		10.5833	17.45		0.2475	1.0979			35
Andropogoneae	C4	Sorghinae			Bothriochloa macra	18	24.9		5.55	11.55		0.3531	0.7945			3024
Andropogoneae	C4	Sorghinae			Bothriochloa pertusa	23.2	30.4		13.9833	26.2667		0.3076	1.3346			327
Andropogoneae	C4	Sorghinae			Bothriochloa radicans	20.3	28.2		10.8167	22.9833		0.1836	0.6051			118
Andropogoneae	C4	Sorghinae		*	Bothriochloa saccharoides	13.5	27.1		1.85	19.7333		0.1914	1.1937			380
Andropogoneae	C4	Sorghinae			Bothriochloa springfieldii	13.4	26.3		0.733333	14		0.132	0.5279			82
Andropogoneae	C4	Sorghinae			Bothriochloa wrightii	15.7	25		7.01667	15.15		0.272	0.8498			15
Andropogoneae	C4	Sorghinae			Capillipedium assimile	13.4	34.1		6.66667	20.95		0.0494	3.9162			56
Andropogoneae	C4	Sorghinae		*	Capillipedium parviflorum	18.9	30		6.3	25.1667		0.544	2.4377			695
Andropogoneae	C4	Sorghinae			Capillipedium spicigerum	20.8	29.7		9.3	24.45		0.4496	1.3375			300
Andropogoneae	C4	Sorghinae			Chrysopogon aciculatus	23.1	28.3		14.65	25.7833		0.839	2.4744			394
Andropogoneae	C4	Sorghinae			Chrysopogon aucheri	18.9	30.7		9.55	26.1333		0.0553	0.7279			70
Andropogoneae	C4	Sorghinae			Chrysopogon elongatus	28.5	31		20.7667	25.1667		0.3634	0.956			323
Andropogoneae	C4	Sorghinae			Chrysopogon filipes	22.6	29.3		10.4	25.2333		0.3534	1.2662			106
Andropogoneae	C4	Sorghinae			Chrysopogon fulvibarbis	27.5	31.5		23.15	26.5667		0.2727	0.7823			56
Andropogoneae	C4	Sorghinae		*	Chrysopogon fulvus	20.6	32.8		8.93333	21.7833		0.3431	2.0886			14
Andropogoneae	C4	Sorghinae		*	Chrysopogon gryllus	13.9	26.6		-8.53333	9.76667		0.181	1.8045			87
Andropogoneae	C4	Sorghinae			Chrysopogon latifolius	28.7	31.6		22.2667	25.1667		0.3888	0.8291			967
Andropogoneae	C4	Sorghinae			Chrysopogon nigritanus	24.6	31.7		16.55	26.4333		0.1783	0.7447			204
Andropogoneae	C4	Sorghinae			Chrysopogon oliganthus	28.7	31.6		20.9833	25.2		0.3946	0.8805			292
Andropogoneae	C4	Sorghinae			Chrysopogon pallidus	28.9	32.1		18.6	24.4		0.2189	0.8562			177
Andropogoneae	C4	Sorghinae			Chrysopogon plumulosus	20.5	32.5		14.0333	26.25		0.0554	0.446			34
Andropogoneae	C4	Sorghinae			Chrysopogon serrulatus	20.8	29.5		1.18333	20.9167		0.2099	1.0299			122
Andropogoneae	C4	Sorghinae			Chrysopogon setifolius	29.2	31.8		22.1167	25.0833		0.4056	0.8225			293
Andropogoneae	C4	Sorghinae			Chrysopogon sylvaticus	22.7	26.5		12.2833	19.1667		0.5205	0.9292			24
Andropogoneae	C4	Sorghinae			Chrysopogon benthamianus	28.3	31.5		15.3167	24.6167		0.1746	0.9116			4210
Andropogoneae	C4	Sorghinae		*	Dichanthium aristatum	22.3	32.1		11.85	25.7833		0.2815	1.7811			237
Andropogoneae	C4	Sorghinae			Sorghastrum brunneum	15	27.2		9.38	18.05		0.27	1.37			48
Andropogoneae	C4	Sorghinae			Sorghastrum incompletum	19.1	31.3		14.43	26.28		0.42	1.19			358
Andropogoneae	C4	Sorghinae			Sorghastrum minarum	21.5	27.1		16.07	24.37		0.57	1.1			31
Andropogoneae	C4	Sorghinae			Sorghastrum nudipes	18.3	26		6.35	17.37		0.25	0.81			76
Andropogoneae	C4	Sorghinae		*	Sorghastrum nutans	18.5	26.6		-6.2	16.28		0.3	1.27			703
Andropogoneae	C4	Sorghinae			Sorghastrum pellitum	18.4	27.1		6.88	17.38		0.26	1.13			91
Andropogoneae	C4	Sorghinae			Sorghastrum secundum	17.1	28.3		7.45	20.8		0.77	1.2			21
Andropogoneae	C4	Sorghinae			Sorghastrum setosum	19.7	29.4		14.1	26.6		0.12	1.43			166
Andropogoneae	C4	Sorghinae			Sorghastrum stipoides	15.1	30.9		11.52	25.12		0.34	1.08			123
Andropogoneae	C4	Sorghinae			Sorghastrum viride	22.3	27		13.1	17.08		0.87	1.12			20
Andropogoneae	C4	Sorghinae			Sorghum arundinaceum	19.9	31.5		11.9333	26.0667		0.172	1.3778			499
Andropogoneae	C4	Sorghinae			Sorghum brachypodum	28.9	30.1		24.5667	25.35		0.7443	0.8112			26
Andropogoneae	C4	Sorghinae			Sorghum bulbosum	30.4	31.9		20.8167	23.75		0.3033	0.453			50
Andropogoneae	C4	Sorghinae			Sorghum ecarinatum	29.6	31.9		21.2	25.0667		0.235	0.5365			15
Andropogoneae	C4	Sorghinae			Sorghum exstans	28.1	29.6		24.1667	25.1333		0.7188	1.0859			42
Andropogoneae	C4	Sorghinae			Sorghum grande	26.4	31		17.5833	23.05		0.4395	1.1929			19
Andropogoneae	C4	Sorghinae		*	Sorghum halepense	16.3	28.4		1.61667	20.5		0.2073	1.5041			3424
Andropogoneae	C4	Sorghinae			Sorghum interjectum	29	31.8		20.7167	25.0167		0.2018	0.9742			52
Andropogoneae	C4	Sorghinae			Sorghum intrans	28.9	30.6		22.15	25.0333		0.5078	0.9928			1793
Andropogoneae	C4	Sorghinae			Sorghum laxiflorum	24.9	31		19.1333	25.6333		0.3736	1.9182			150
Andropogoneae	C4	Sorghinae			Sorghum macrospermum	30.4	31		22.7	23.05		0.4792	0.5277			39
Andropogoneae	C4	Sorghinae			Sorghum matarankense	30.1	31.4		20.6	23.6		0.2801	0.4581			19
Andropogoneae	C4	Sorghinae		*	Sorghum nitidum	19	27.7		10.1167	26.1		0.5961	2.5481			175
Andropogoneae	C4	Sorghinae			Sorghum plumosum	28.4	31.4		20.2833	24.9167		0.3258	0.9435			3184
Andropogoneae	C4	Sorghinae			Sorghum purpureosericeum	18.3	31.3		17.05	26.5		0.2968	0.9061			31
Andropogoneae	C4	Sorghinae			Sorghum stipoideum	29	32.2		20.5667	25		0.2338	0.8562			290
Andropogoneae	C4	Sorghinae			Sorghum timorense	29	31.8		19.95	24.7667		0.2472	0.7796			1464
Andropogoneae	C4	Sorghinae			Sorghum trichocladum	18.8	26.5		13.3833	23.8333		0.5309	1.0396			58
Andropogoneae	C4	Sorghinae		*	Sorghum versicolor	20.6	27.6		11.85	21.8167		0.2253	0.5854			162
Andropogoneae	C4	Sorghinae			Sorghum leiocladum	17.4	23.4		5.51667	12.8333		0.4872	1.1477			1645
Andropogoneae	C4	Sorghinae		*	Vetiveria zizanioides	29.1	30.6		24.9	25		2.1956	2.1956			74
Andropogoneae	C4	Tripsacinae			Tripsacum andersonii	9.3	27.5		8.1	25.6667		0.5617	2.8692			57
Andropogoneae	C4	Tripsacinae			Tripsacum australe	20.8	30.5		17.4167	25.15		0.4762	2.3458			30
Andropogoneae	C4	Tripsacinae		*	Tripsacum dactyloides	18.2	27.8		0.516667	23.8333		0.3128	1.1232			417
Andropogoneae	C4	Tripsacinae			Tripsacum jalapense	14.2	27.3		12.4	25.0333		0.4705	1.1729			8
Andropogoneae	C4	Tripsacinae			Tripsacum lanceolatum	17.3	29.3		6.38333	20.2		0.2147	0.7584			290
Andropogoneae	C4	Tripsacinae			Tripsacum latifolium	19.8	28.5		10.8667	25.4833		0.5619	2.259			36
Andropogoneae	C4	Tripsacinae			Tripsacum laxum	20.1	27.9		12.2	23		0.3732	1.7778			19
Andropogoneae	C4	Tripsacinae			Tripsacum maizar	23.7	27.8		18.1667	24.1167		0.6135	1.8354			26
Andropogoneae	C4	Tripsacinae			Tripsacum pilosum	18.7	28.1		12.4	21.9333		0.3942	1.1161			58
Andropogoneae	C4	Tripsacinae			Tripsacum zopilotense	17.7	28.1		9.35	22.8833		0.2844	0.7551			55
Thysanolaeneae	C3	Centotheceae+Cyperochloeae+Thysanolaeneae		*	Thysanolaena latifolia	13.6	27.6		10.3	25.7		0.8	2.99			167
Tristachyideae	C4				Danthoniopsis barbata	20.3	34.2		15.3	25.2		0.35	0.6			14
Tristachyideae	C4			*	Danthoniopsis dinteri	22.3	26.7		15.2	18.3		0.04	0.43			68
Tristachyideae	C4				Danthoniopsis parva	21.8	24.2		12.7	15.6		0.26	0.43			20
Tristachyideae	C4			*	Danthoniopsis petiolata	26.3	26.3		17.4	17.4		0.36	0.36			5
Tristachyideae	C4				Danthoniopsis pruinosa	17.3	26.5		11.8	18.7		0.28	0.97			51
Tristachyideae	C4				Danthoniopsis ramosa	20.3	26.3		9.8	17.5		0.08	0.3			43
Tristachyideae	C4				Dilophotriche pobeguinii	29.7	32		24.2	26.1		0.42	0.71			7
Tristachyideae	C4				Dilophotriche tristachyoides	29.4	31.8		25.1	25.8		0.46	0.63			5
Tristachyideae	C4				Gilgiochloa indurata	20.8	25.9		17.2	23.6		0.38	1.58			12
Tristachyideae	C4				Loudetia annua	23.1	31.6		21	26.5		0.42	0.9			48
Tristachyideae	C4				Loudetia arundinacea	20.1	30.1		18	26		0.53	1.04			193
Tristachyideae	C4				Loudetia densispica	15.9	23.2		6.8	17.1		0.52	0.99			48
Tristachyideae	C4				Loudetia filifolia	21.8	27.5		15	19.3		0.23	0.9			33
Tristachyideae	C4				Loudetia flammida	20.5	27.7		17	24.2		0.38	1.3			78
Tristachyideae	C4				Loudetia flavida	20.3	31.1		11.1	26.1		0.32	0.83			176
Tristachyideae	C4				Loudetia hordeiformis	27.1	31.5		24.1	26.2		0.43	0.72			68
Tristachyideae	C4				Loudetia kagerensis	18.7	30.4		13.9	26.2		0.55	1.26			55
Tristachyideae	C4				Loudetia lanata	20.9	25.6		15.8	22.3		0.26	0.77			13
Tristachyideae	C4			*	Loudetia simplex	16.2	31.1		8.9	25.7		0.4	1.21			854
Tristachyideae	C4				Loudetia togoensis	28.3	31.7		24.2	26.4		0.26	0.65			317
Tristachyideae	C4				Loudetia phragmitoides	21	30.3		18.7	25.6		0.55	1.33			94
Tristachyideae	C4				Loudetiopsis ambiens	26.5	29		23.8	26.1		0.59	0.92			35
Tristachyideae	C4				Loudetiopsis chrysothrix	18.8	27		14.2	24.6		0.43	1.26			88
Tristachyideae	C4				Loudetiopsis glabrata	23.2	26.8		21.2	24		0.79	1.34			22
Tristachyideae	C4				Loudetiopsis kerstingii	27.8	30		23.3	25.8		0.53	0.7			60
Tristachyideae	C4				Loudetiopsis scaettae	28.3	30.5		24	26.1		0.56	0.73			37
Tristachyideae	C4				Loudetiopsis thoroldii	28	30.8		23.7	25.9		0.53	0.65			7
Tristachyideae	C4				Trichopteryx dregeana	17.3	24.9		11.4	18		0.42	1.04			100
Tristachyideae	C4				Trichopteryx elegantula	18.2	26.1		14.6	22.9		0.61	1.27			22
Tristachyideae	C4				Trichopteryx fruticulosa	19.9	26		15.3	23.5		0.56	1.25			26
Tristachyideae	C4				Trichopteryx marungensis	18.4	27.1		14.1	24.8		0.65	1.36			10
Tristachyideae	C4				Trichopteryx stolziana	15	25.4		11.6	23.9		0.32	1.47			15
Tristachyideae	C4				Tristachya avenacea	19.9	27.2		14.2	22.2		0.43	1.17			69
Tristachyideae	C4				Tristachya bequaertii	16.1	23.3		12.9	19.7		0.45	1.19			15
Tristachyideae	C4			*	Tristachya biseriata	17.3	24.9		10.1	16.2		0.36	0.78			75
Tristachyideae	C4				Tristachya leiostachya	21.6	26.8		17.5	24.3		0.72	1.06			44
Tristachyideae	C4			*	Tristachya leucothrix	16.2	24.9		7.2	17.8		0.41	1.04			371
Tristachyideae	C4				Tristachya lualabaensis	23	26.3		15.8	17.7		0.34	0.79			10
Tristachyideae	C4				Tristachya nodiglumis	18.5	25.7		12.4	19.5		0.3	1.06			52
Tristachyideae	C4				Tristachya pedicellata	20.3	23.6		11.6	13.6		0.33	0.49			30
Tristachyideae	C4				Tristachya rehmannii	19.5	26.1		9.2	18.8		0.34	0.81			94
Tristachyideae	C4				Tristachya superba	20.8	30.6		14.6	26		0.28	0.77			99
Tristachyideae	C4				Tristachya thollonii	21.9	30.3		16.7	25.4		0.56	1			22
Tristachyideae	C4				Zonotriche inamoena	16.6	27		12.2	21.9		0.39	1.01			18
Zeugiteae	C3			*	Lophatherum gracile	19.7	27.5		3.1	25.8		1.2	3.45			331
Zeugiteae	C3			*	Orthoclada laxa	23.8	27.7		21.8	26		0.96	2.67			580
Zeugiteae	C3			*	Pohlidium petiolatum	24.2	26.2		23.4	24.5		1.9	2.11			5
Zeugiteae	C3			*	Zeugites americanus	13.2	26.3		9.6	21.3		0.4	1.45			57
Zeugiteae	C3			*	Zeugites capillaris	21.4	28.1		18.6	23.1		0.48	0.84			17
Zeugiteae	C3			*	Zeugites hackelii	22.6	28.4		16.1	23.3		0.39	0.53			7
Zeugiteae	C3				Zeugites panamensis	17.7	21.7		16.3	20		1.47	1.88			14
Zeugiteae	C3			*	Zeugites munroanus
Zeugiteae	C3			*	Zeugites pittieri	18.6	24.2		17.2	22.4		1.18	2.04			50
Zeugiteae	C3			*	Zeugites sagittatus	20.9	21.2		16.7	27		0.61	0.61			2
Zeugiteae	C3			*	Zeugites sylvaticus
Zeugiteae	C3				Zeugites smilacifolius	18.8	31.5		13.8	26.6		0.4	0.91			48
